# Supplementary material for: Conserved in-ovo cranial ossification sequences of extant saurians allow estimation of embryonic dinosaur developmental stages
Source: Sci Rep. 2020 Apr 9;10:4224. doi: 10.1038/s41598-020-60292-z (PMC7145871; doi:10.1038/s41598-020-60292-z)
Supplement: Supplementary file 2 — Supplementary Table S2. [file 41598_2020_60292_MOESM2_ESM.xlsx]

## Sheet: Sheet1
			Table S2. Scanning parameters for Gallus gallus, Crocodylus niloticus, and Centrochelys sulcata embryos.
specimen	day	comment	Scan name	fichier info	tomodb2	beamline	ID	gap (mm)	filter	energy (keV)	proj	acc	exposure (sec)	XC (m)	scintillator	mag	detector	HA	pixel size (µm)
Crocodylus niloticus	18	formalin fixed	HA_27.95_Al2_Cu6_W150m-60_croco-D18-P12_formalin_xc16000_pag_-0.07_0.55_CC_RC_crop_jpeg2000-10_.zip	no	yes	ID19	W150B	60	AL 2mm Cu 6 mm	104	4998	1	0.1	16000	LuAG 750 µm	0.475	FRELON HD2k	yes	27.95
Crocodylus niloticus	33	formalin fixed	HA_27.95_Al2_Cu6_W150m-60_croco-D33-P8_formalin_xc16000_pag_-0.07_0.55_CC_RC_crop_jpeg2000-10_.zip	no	yes	ID19	W150B	60	AL 2mm Cu 6 mm	104	4998	1	0.1	16000	LuAG 750 µm	0.475	FRELON HD2k	yes	27.95
Crocodylus niloticus	41	formalin fixed	HA_27.95_Al2_Cu6_W150m-60_croco-D41-P2_formalin_xc16000_pag_-0.07_0.55_CC_RC_crop_jpeg2000-10_.zip	no	yes	ID19	W150B	60	AL 2mm Cu 6 mm	104	4998	1	0.1	16000	LuAG 750 µm	0.475	FRELON HD2k	yes	27.95
Crocodylus niloticus	48	formalin fixed	HA_27.95_Al2_Cu1_W0.25_W150m-67_croco-D48-P1-2_formalin_xc16000_pag_-0.15_0.78_CC_RC_crop_jpeg2000-10_.zip	no	no	ID19	W150B	67	AL 2mm Cu 1 mm W 0.25 mm	70	4998	1	0.1	16000	LuAG 750 µm	0.475	FRELON HD2k	yes	27.95
Crocodylus niloticus	55	formalin fixed	HA_Al2_Cu0.25_W150m74_croco_55_xc4000_pag-0.5_2.1CC_US3d_jpeg2000-10_.zip	no	yes	ID19	W150B	74	AL 2mm Cu 0.25 mm W 0.25 mm	60	3499	1	0.05	4000	Gadox 25 µm	0.475	FRELON HD2k	yes	29.4
Crocodylus niloticus	67	formalin fixed	HA_Al2_Cu0.25_W150m74_croco_67_xc4000_pag-0.5_5.7CC_US3d_jpeg2000-10_.zip	no	yes	ID19	W150B	74	AL 2mm Cu 0.25 mm W 0.25 mm	60	3499	1	0.05	4000	Gadox 25 µm	0.475	FRELON HD2k	yes	29.4
Crocodylus niloticus	39	Ethanol fixed	HA_27.95_Al2_Cu7_W0.25_W150m57_croco_P31-D39_xc16000_CSC_pag_-0.11_0.43_CC_crop_jpeg2000-10_.zip	no	no	ID19	W150B	57	AL 2mm Cu 7 mm W 0.25 mm	129	4998	1	0.15	16000	LuAG 750 µm	0.475	FRELON HD2k	yes	27.95
Crocodylus niloticus	45	Ethanol fixed	HA_27.95_Al2_Cu7_W0.25_W150m57_croco_P25-D45_xc16000_CSC_pag_-0.11_0.43_CC_crop_jpeg2000-10_.zip	no	no	ID19	W150B	57	AL 2mm Cu 7 mm W 0.25 mm	129	4998	1	0.15	16000	LuAG 750 µm	0.475	FRELON HD2k	yes	27.95
Crocodylus niloticus	63	Ethanol fixed	HA_27.95_Al2_Cu7_W0.25_W150m57_croco_P18-D63_xc16000_pag_-0.11_0.48_CC_crop_jpeg2000-10_.zip	no	no	ID19	W150B	57	AL 2mm Cu 7 mm W 0.25 mm	129	4998	1	0.15	16000	LuAG 750 µm	0.475	FRELON HD2k	yes	27.95
Centrochelys sulcata	20	/data/id19/paleo03/TURTLES_DATABASE/Centrochelys-sulcata/ETHANOL/BM05-4m/Centrochelys_clutch2	E020_HA_28.38_Al2_Cu6_BM05_Centrochelys-sulcata_xc4200_pag_-0.02_0.50_jpeg2000-10_	no	no	BM05	na	na	Al 2 mm Cu 6 mm	119	5499	1	0.1	4200	LuAG 750 µm	0.475	FRELON HD2k	yes	28.38
Centrochelys sulcata	25	/data/id19/paleo03/TURTLES_DATABASE/Centrochelys-sulcata/ETHANOL/BM05-4m/Centrochelys_clutch2	E025_HA_28.38_Al2_Cu6_BM05_Centrochelys-sulcata_xc4200_pag_-0.02_0.50_jpeg2000-10_	no	no	BM05	na	na	Al 2 mm Cu 6 mm	119	5499	1	0.1	4200	LuAG 750 µm	0.475	FRELON HD2k	yes	28.38
Centrochelys sulcata	30	/data/id19/paleo03/TURTLES_DATABASE/Centrochelys-sulcata/ETHANOL/BM05-4m/Centrochelys_clutch2	E030_HA_28.38_Al2_Cu6_BM05_Centrochelys-sulcata_xc4200_pag_-0.02_0.50_jpeg2000-10_	no	no	BM05	na	na	Al 2 mm Cu 6 mm	119	5499	1	0.1	4200	LuAG 750 µm	0.475	FRELON HD2k	yes	28.38
Centrochelys sulcata	35	/data/id19/paleo03/TURTLES_DATABASE/Centrochelys-sulcata/ETHANOL/BM05-4m/Centrochelys_clutch2	E035_HA_28.38_Al2_Cu6_BM05_Centrochelys-sulcata_xc4200_pag_-0.02_0.50_jpeg2000-10_	no	no	BM05	na	na	Al 2 mm Cu 6 mm	119	5499	1	0.1	4200	LuAG 750 µm	0.475	FRELON HD2k	yes	28.38
Centrochelys sulcata	40	/data/id19/paleo03/TURTLES_DATABASE/Centrochelys-sulcata/ETHANOL/BM05-4m/Centrochelys_clutch2	E040_HA_28.38_Al2_Cu6_BM05_Centrochelys-sulcata_xc4200_pag_-0.02_0.50_jpeg2000-10_	no	no	BM05	na	na	Al 2 mm Cu 6 mm	119	5499	1	0.1	4200	LuAG 750 µm	0.475	FRELON HD2k	yes	28.38
Centrochelys sulcata	45	/data/id19/paleo03/TURTLES_DATABASE/Centrochelys-sulcata/ETHANOL/BM05-4m/Centrochelys_clutch2	cd	no	no	BM05	na	na	Al 2 mm Cu 6 mm	119	5499	1	0.1	4200	LuAG 750 µm	0.475	FRELON HD2k	yes	28.38
Centrochelys sulcata	55	/data/id19/paleo03/TURTLES_DATABASE/Centrochelys-sulcata/ETHANOL/BM05-4m/Centrochelys_clutch2	E055_HA_28.38_Al2_Cu6_BM05_Centrochelys-sulcata_xc4200_pag_-0.02_0.50_jpeg2000-10_	no	no	BM05	na	na	Al 2 mm Cu 6 mm	119	5499	1	0.1	4200	LuAG 750 µm	0.475	FRELON HD2k	yes	28.38
Centrochelys sulcata	61	/data/id19/paleo03/TURTLES_DATABASE/Centrochelys-sulcata/ETHANOL/BM05-4m/Centrochelys_clutch2	E061_HA_28.38_Al2_Cu6_BM05_Centrochelys-sulcata_xc4200_pag_-0.02_0.50_jpeg2000-10_	no	no	BM05	na	na	Al 2 mm Cu 6 mm	119	5499	1	0.1	4200	LuAG 750 µm	0.475	FRELON HD2k	yes	28.38
Centrochelys sulcata	70	/data/id19/paleo03/TURTLES_DATABASE/Centrochelys-sulcata/ETHANOL/BM05-4m/Centrochelys_clutch2	E070_HA_28.38_Al2_Cu6_BM05_Centrochelys-sulcata_xc4200_pag_-0.02_0.50_jpeg2000-10_	no	no	BM05	na	na	Al 2 mm Cu 6 mm	119	5499	1	0.1	4200	LuAG 750 µm	0.475	FRELON HD2k	yes	28.38
Centrochelys sulcata	75	/data/id19/paleo03/TURTLES_DATABASE/Centrochelys-sulcata/ETHANOL/BM05-4m/Centrochelys_clutch2	E075_HA_28.38_Al2_Cu6_BM05_Centrochelys-sulcata_xc4200_pag_-0.02_0.50_jpeg2000-10_	no	no	BM05	na	na	Al 2 mm Cu 6 mm	119	5499	1	0.1	4200	LuAG 750 µm	0.475	FRELON HD2k	yes	28.38
Centrochelys sulcata	80	/data/id19/paleo03/TURTLES_DATABASE/Centrochelys-sulcata/ETHANOL/BM05-4m/Centrochelys_clutch2	E080_HA_28.38_Al2_Cu6_BM05_Centrochelys-sulcata_xc4200_pag_-0.02_0.50_jpeg2000-10_	no	no	BM05	na	na	Al 2 mm Cu 6 mm	119	5499	1	0.1	4200	LuAG 750 µm	0.475	FRELON HD2k	yes	28.38
Gallus gallus domesticus	10	inline monochromator	HA-150_23.65_BE-37keV_Gallus-gallus-11-19days	yes	no	ID19	U32	14	none	37	3499	1	0.15	11000	gadox 40 µm	0.238	PCO.edge 4.2	yes	23.65
Gallus gallus domesticus	11	inline monochromator	HA-150_23.65_BE-37keV_Gallus-gallus-11-19days	yes	no	ID19	U32	14	none	37	3499	1	0.15	11000	gadox 40 µm	0.238	PCO.edge 4.2	yes	23.65
Gallus gallus domesticus	12	inline monochromator	HA-150_23.65_BE-37keV_Gallus-gallus-11-19days	yes	no	ID19	U32	14	none	37	3499	1	0.15	11000	gadox 40 µm	0.238	PCO.edge 4.2	yes	23.65
Gallus gallus domesticus	13	inline monochromator	HA-150_23.65_BE-37keV_Gallus-gallus-11-19days	yes	no	ID19	U32	14	none	37	3499	1	0.15	11000	gadox 40 µm	0.238	PCO.edge 4.2	yes	23.65
Gallus gallus domesticus	14	inline monochromator	HA-150_23.65_BE-37keV_Gallus-gallus-11-19days	yes	no	ID19	U32	14	none	37	3499	1	0.15	11000	gadox 40 µm	0.238	PCO.edge 4.2	yes	23.65
Gallus gallus domesticus	15	inline monochromator	HA-150_23.65_BE-37keV_Gallus-gallus-11-19days	yes	no	ID19	U32	14	none	37	3499	1	0.15	11000	gadox 40 µm	0.238	PCO.edge 4.2	yes	23.65
Gallus gallus domesticus	16	inline monochromator	HA-150_23.65_BE-37keV_Gallus-gallus-11-19days	yes	no	ID19	U32	14	none	37	3499	1	0.15	11000	gadox 40 µm	0.238	PCO.edge 4.2	yes	23.65
Gallus gallus domesticus	17	inline monochromator	HA-150_23.65_BE-37keV_Gallus-gallus-11-19days	yes	no	ID19	U32	14	none	37	3499	1	0.15	11000	gadox 40 µm	0.238	PCO.edge 4.2	yes	23.65
Gallus gallus domesticus	18	inline monochromator	HA-150_23.65_BE-37keV_Gallus-gallus-11-19days	yes	no	ID19	U32	14	none	37	3499	1	0.15	11000	gadox 40 µm	0.238	PCO.edge 4.2	yes	23.65
Gallus gallus domesticus	19	inline monochromator	HA-150_23.65_BE-37keV_Gallus-gallus-11-19days	yes	no	ID19	U32	14	none	37	3499	1	0.15	11000	gadox 40 µm	0.238	PCO.edge 4.2	yes	23.65
