# Supplementary material for: Conserved in-ovo cranial ossification sequences of extant saurians allow estimation of embryonic dinosaur developmental stages
Source: Sci Rep. 2020 Apr 9;10:4224. doi: 10.1038/s41598-020-60292-z (PMC7145871; doi:10.1038/s41598-020-60292-z)
Supplement: Supplementary file 3 — Supplementary Table S3. [file 41598_2020_60292_MOESM3_ESM.csv]

Table S3. Stage-codes for all embryos at every developmental percentage in the incubation period.
	premaxilla	maxilla	dentary	coronoid	splenial	surangular	angular	prearticular	articular	nasal	prefrontal	postorbital	lacrimal	jugal	quadratojugal	squamosal	frontal	parietal	supraoccipital	otoccipital	prootic	basioccipital	basisphenoid	laterosphenoid	vomer	palatine	pterygoid	ectopterygoid	quadrate
Crocodylus niloticus 18 days (21%)	0	0	0	0	0	0	0	NA	0	0	0	0	0	0	0	0	0	0	0	0	0	0	0	0	0	0	0	0	0
Crocodylus niloticus 33 days (39%)	1	1	1	0	0	0	0	NA	0	0	1	0	0	1	0	1	0	0	1	0	0	0	1	0	0	0	1	0	0
Crocodylus niloticus 39 days (46%)	2	2	2	0	2	2	2	NA	0	2	2	2	2	2	2	2	2	0	1	0	1	0	1	0	2	2	1	2	0
Crocodylus niloticus 41 days (48%)	2	2	2	2	3	3	3	NA	0	2	2	2	2	2	2	2	2	0	1	1	1	0	1	0	2	2	2	2	1
Crocodylus niloticus 45 days (53%)	2	2	2	2	3	3	3	NA	0	2	2	2	2	2	2	2	2	0	1	1	1	1	1	0	2	2	2	2	1
Crocodylus niloticus 48 days (56%)	3	3	3	3	3	3	3	NA	0	3	3	3	2	3	2	3	2	2	1	1	1	1	1	1	3	3	3	3	2
Crocodylus niloticus 55 days (65%)	3	3	3	3	3	3	3	NA	2	3	3	3	3	3	3	3	2	2	2	2	2	2	2	2	3	3	3	3	3
Crocodylus niloticus 63 days (74%)	3	3	3	3	2	3	3	NA	3	3	3	3	3	3	3	3	3	2	3	3	2	2	2	2	3	3	3	3	2
Crocodylus niloticus 67 days (79%)	3	3	3	3	3	3	3	NA	3	3	3	3	3	3	3	3	3	3	3	3	3	3	3	3	3	3	3	3	3
Gallus gallus 11 days (52%)	2	2	3	NA	2	3	3	2	1	1	NA	NA	1	2	3	2	1	0	0	0	0	0	0	0	0	2	2	NA	0
Gallus gallus 12 days (57%)	3	3	3	NA	3	3	3	3	1	3	NA	NA	2	3	3	2	1	1	1	2	1	1	2	0	1	2	2	NA	2
Gallus gallus 13 days (62%)	3	3	3	NA	3	3	3	3	1	3	NA	NA	2	3	3	2	2	2	2	2	1	1	2	1	1	3	2	NA	2
Gallus gallus 14 days (67%)	3	3	3	NA	3	3	3	3	1	3	NA	NA	2	3	3	3	2	2	2	2	1	1	2	1	2	3	2	NA	2
Gallus gallus 15 days (71%)	3	3	3	NA	3	3	3	3	1	3	NA	NA	3	3	3	3	2	2	2	2	2	2	2	2	3	3	2	NA	2
Gallus gallus 16 days (76%)	3	3	3	NA	3	3	3	3	2	3	NA	NA	3	3	3	3	2	2	3	2	2	2	2	2	3	3	3	NA	2
Gallus gallus 17 days (81%)	3	3	3	NA	3	3	3	3	2	3	NA	NA	3	3	3	3	2	2	3	2	2	2	2	2	3	3	3	NA	3
Gallus gallus 18 days (86%)	3	3	3	NA	3	3	3	3	2	3	NA	NA	3	3	3	3	2	2	3	2	2	2	3	2	3	3	3	NA	3
Gallus gallus 19 days (90%)	3	3	3	NA	3	3	3	3	2	3	NA	NA	3	3	3	3	2	2	3	3	3	2	3	3	3	3	3	NA	3
Centrochelys sulcata 40 days (40%)	1	2	2	0	NA	2	2	2	0	NA	2	2	NA	2	1	1	1	1	0	1	0	0	0	NA	2	1	1	NA	0
Centrochelys sulcata 45 days (45%)	1	2	2	0	NA	2	2	2	0	NA	2	2	NA	2	1	1	1	1	0	1	0	0	0	NA	2	2	2	NA	0
Centrochelys sulcata 50 days (50%)	1	3	2	2	NA	2	2	2	0	NA	2	2	NA	2	2	2	2	2	1	1	0	0	1	NA	2	2	2	NA	1
Centrochelys sulcata 55 days (55%)	2	3	3	3	NA	3	3	3	0	NA	3	2	NA	2	2	2	2	2	1	2	1	1	2	NA	3	3	3	NA	2
Centrochelys sulcata 61 days (61%)	3	3	3	3	NA	3	3	3	0	NA	3	3	NA	2	2	3	2	2	1	2	2	1	2	NA	3	3	3	NA	2
Centrochelys sulcata 70 days (70%)	3	3	3	3	NA	3	3	3	1	NA	3	3	NA	2	2	3	3	3	2	2	2	2	2	NA	3	3	3	NA	2
Centrochelys sulcata 75 days (75%)	3	3	3	3	NA	3	3	3	2	NA	3	3	NA	3	3	3	3	3	3	2	2	2	2	NA	3	3	3	NA	2
Centrochelys sulcata 80 days (80%)	3	3	3	3	NA	3	3	3	3	NA	3	3	NA	3	3	3	3	3	3	3	3	3	3	NA	3	3	3	NA	3
Pogona vitticeps 15 days (23%)	0	0	0	0	0	0	0	0	NA	0	0	0	NA	0	NA	0	0	0	0	0	0	0	0	0	0	0	0	0	0
Pogona vitticeps 18 days (28%)	0	0	0	0	0	0	0	0	NA	0	0	0	NA	0	NA	0	0	0	0	0	0	0	0	0	0	0	2	0	0
Pogona vitticeps 24 days (37%)	0	1	2	0	0	1	0	2	NA	0	0	1	NA	1	NA	1	0	1	0	0	0	0	0	0	0	1	2	0	0
Pogona vitticeps 28 days (43%)	1	2	2	2	1	2	1	2	NA	1	1	2	NA	2	NA	2	1	1	0	1	0	1	0	0	1	2	2	2	0
Pogona vitticeps 32 days (49%)	1	2	2	2	1	2	2	2	NA	1	2	2	NA	2	NA	2	2	2	0	1	0	1	1	0	1	2	2	2	0
Pogona vitticeps 36 days (55%)	2	2	2	2	1	2	2	2	NA	2	2	2	NA	2	NA	2	2	2	2	2	1	2	2	0	2	2	2	2	2
Pogona vitticeps 48 days (74%)	2	2	3	2	2	2	3	3	NA	2	3	3	NA	2	NA	2	2	2	2	2	2	2	2	1	2	3	3	3	2
Pogona vitticeps 60 days (92%)	3	3	3	3	3	3	3	3	NA	3	3	3	NA	3	NA	3	3	2	3	3	3	3	3	2	3	3	3	3	3
Massospondylus carinatus	3	3	3	3	3	3	3	3	0	2	3	3	2	2	3	3	2	2	0	0	0	0	2	0	2	2	3	3	2
