# Supplementary material for: Conserved in-ovo cranial ossification sequences of extant saurians allow estimation of embryonic dinosaur developmental stages
Source: Sci Rep. 2020 Apr 9;10:4224. doi: 10.1038/s41598-020-60292-z (PMC7145871; doi:10.1038/s41598-020-60292-z)
Supplement: Supplementary file 5 — Supplementary Table S5. [file 41598_2020_60292_MOESM5_ESM.csv]

Table S5. Disparity distance matrix (from S3 matrix).
	Crocodylus niloticus 18 days (21%)	Crocodylus niloticus 33 days (39%)	Crocodylus niloticus 39 days (46%)	Crocodylus niloticus 41 days (48%)	Crocodylus niloticus 45 days (53%)	Crocodylus niloticus 48 days (56%)	Crocodylus niloticus 55 days (65%)	Crocodylus niloticus 63 days (74%)	Crocodylus niloticus 67 days (79%)	Gallus gallus 11 days (52%)	Gallus gallus 12 days (57%)	Gallus gallus 13 days (62%)	Gallus gallus 14 days (67%)	Gallus gallus 15 days (71%)	Gallus gallus 16 days (76%)	Gallus gallus 17 days (81%)	Gallus gallus 18 days (86%)	Gallus gallus 19 days (90%)	Centrochelys sulcata 40 days (40%)	Centrochelys sulcata 45 days (45%)	Centrochelys sulcata 50 days (50%)	Centrochelys sulcata 55 days (55%)	Centrochelys sulcata 61 days (61%)	Centrochelys sulcata 70 days (70%)	Centrochelys sulcata 75 days (75%)	Centrochelys sulcata 80 days (80%)	Pogona vitticeps 15 days (23%)	Pogona vitticeps 18 days (28%)	Pogona vitticeps 24 days (37%)	Pogona vitticeps 28 days (43%)	Pogona vitticeps 32 days (49%)	Pogona vitticeps 36 days (55%)	Pogona vitticeps 48 days (74%)	Pogona vitticeps 60 days (92%)	Massospondylus carinatus
Crocodylus niloticus 18 days (21%)	0	0.107142857142857	0.452380952380952	0.547619047619048	0.55952380952381	0.761904761904762	0.892857142857143	0.916666666666667	1	0.416666666666667	0.666666666666667	0.736111111111111	0.763888888888889	0.833333333333333	0.875	0.888888888888889	0.902777777777778	0.944444444444445	0.347826086956522	0.376811594202899	0.521739130434783	0.72463768115942	0.782608695652174	0.855072463768116	0.91304347826087	1	0	0.0266666666666667	0.146666666666667	0.4	0.466666666666667	0.613333333333333	0.746666666666666	0.973333333333333	0.678571428571429
Crocodylus niloticus 33 days (39%)	0.107142857142857	0	0.345238095238095	0.440476190476191	0.452380952380952	0.654761904761905	0.785714285714286	0.80952380952381	0.892857142857143	0.361111111111111	0.555555555555556	0.625	0.652777777777778	0.722222222222222	0.763888888888889	0.777777777777778	0.791666666666667	0.833333333333333	0.27536231884058	0.304347826086956	0.391304347826087	0.594202898550725	0.652173913043478	0.72463768115942	0.782608695652174	0.869565217391304	0.12	0.12	0.133333333333333	0.333333333333333	0.373333333333333	0.493333333333333	0.626666666666667	0.853333333333333	0.595238095238095
Crocodylus niloticus 39 days (46%)	0.452380952380952	0.345238095238095	0	0.0952380952380953	0.107142857142857	0.309523809523809	0.44047619047619	0.464285714285714	0.547619047619048	0.194444444444444	0.277777777777778	0.319444444444444	0.319444444444444	0.388888888888889	0.430555555555556	0.444444444444444	0.458333333333333	0.5	0.144927536231884	0.144927536231884	0.144927536231884	0.289855072463768	0.347826086956522	0.420289855072464	0.478260869565217	0.565217391304348	0.453333333333333	0.453333333333333	0.36	0.213333333333333	0.173333333333333	0.186666666666667	0.293333333333333	0.52	0.273809523809524
Crocodylus niloticus 41 days (48%)	0.547619047619048	0.440476190476191	0.0952380952380953	0	0.0119047619047619	0.214285714285714	0.345238095238095	0.392857142857143	0.452380952380952	0.194444444444444	0.194444444444444	0.236111111111111	0.236111111111111	0.305555555555556	0.347222222222222	0.361111111111111	0.375	0.416666666666667	0.217391304347826	0.188405797101449	0.101449275362319	0.188405797101449	0.246376811594203	0.318840579710145	0.376811594202899	0.463768115942029	0.56	0.533333333333333	0.44	0.213333333333333	0.173333333333333	0.16	0.24	0.413333333333333	0.202380952380952
Crocodylus niloticus 45 days (53%)	0.55952380952381	0.452380952380952	0.107142857142857	0.0119047619047619	0	0.202380952380952	0.333333333333333	0.380952380952381	0.440476190476191	0.208333333333333	0.180555555555556	0.222222222222222	0.222222222222222	0.291666666666667	0.333333333333333	0.347222222222222	0.361111111111111	0.402777777777778	0.231884057971014	0.202898550724638	0.115942028985507	0.173913043478261	0.231884057971014	0.304347826086956	0.36231884057971	0.449275362318841	0.573333333333333	0.546666666666667	0.453333333333333	0.2	0.16	0.146666666666667	0.226666666666667	0.4	0.214285714285714
Crocodylus niloticus 48 days (56%)	0.761904761904762	0.654761904761905	0.309523809523809	0.214285714285714	0.202380952380952	0	0.130952380952381	0.178571428571429	0.238095238095238	0.361111111111111	0.166666666666667	0.125	0.0972222222222222	0.138888888888889	0.152777777777778	0.166666666666667	0.180555555555556	0.222222222222222	0.405797101449275	0.376811594202898	0.231884057971014	0.0869565217391304	0.0579710144927536	0.130434782608696	0.159420289855073	0.246376811594203	0.8	0.773333333333333	0.653333333333333	0.4	0.333333333333333	0.293333333333333	0.186666666666667	0.173333333333333	0.130952380952381
Crocodylus niloticus 55 days (65%)	0.892857142857143	0.785714285714286	0.44047619047619	0.345238095238095	0.333333333333333	0.130952380952381	0	0.0714285714285714	0.107142857142857	0.458333333333333	0.208333333333333	0.138888888888889	0.111111111111111	0.0416666666666667	0.0277777777777778	0.0138888888888889	0.0277777777777778	0.0694444444444445	0.536231884057971	0.507246376811594	0.36231884057971	0.159420289855073	0.101449275362319	0.0869565217391305	0.0579710144927536	0.115942028985507	0.893333333333333	0.866666666666667	0.746666666666666	0.493333333333333	0.426666666666667	0.28	0.146666666666667	0.08	0.214285714285714
Crocodylus niloticus 63 days (74%)	0.916666666666667	0.80952380952381	0.464285714285714	0.392857142857143	0.380952380952381	0.178571428571429	0.0714285714285714	0	0.0833333333333334	0.486111111111111	0.263888888888889	0.194444444444445	0.166666666666667	0.0972222222222223	0.0555555555555556	0.0694444444444445	0.0833333333333334	0.0972222222222223	0.579710144927536	0.550724637681159	0.405797101449276	0.202898550724638	0.144927536231884	0.101449275362319	0.0434782608695652	0.072463768115942	0.906666666666667	0.88	0.76	0.506666666666667	0.44	0.293333333333333	0.16	0.0666666666666667	0.261904761904762
Crocodylus niloticus 67 days (79%)	1	0.892857142857143	0.547619047619048	0.452380952380952	0.440476190476191	0.238095238095238	0.107142857142857	0.0833333333333334	0	0.583333333333333	0.333333333333333	0.263888888888889	0.236111111111111	0.166666666666667	0.125	0.111111111111111	0.0972222222222223	0.0555555555555556	0.652173913043478	0.623188405797102	0.478260869565217	0.27536231884058	0.217391304347826	0.144927536231884	0.0869565217391305	0	1	0.973333333333333	0.853333333333333	0.6	0.533333333333333	0.386666666666667	0.253333333333333	0.0266666666666667	0.321428571428572
Gallus gallus 11 days (52%)	0.416666666666667	0.361111111111111	0.194444444444444	0.194444444444444	0.208333333333333	0.361111111111111	0.458333333333333	0.486111111111111	0.583333333333333	0	0.253333333333333	0.32	0.346666666666667	0.413333333333333	0.453333333333333	0.466666666666667	0.48	0.52	0.222222222222222	0.190476190476191	0.253968253968254	0.333333333333333	0.380952380952381	0.428571428571429	0.46031746031746	0.555555555555556	0.409090909090909	0.378787878787879	0.257575757575758	0.151515151515152	0.181818181818182	0.318181818181818	0.348484848484848	0.560606060606061	0.24
Gallus gallus 12 days (57%)	0.666666666666667	0.555555555555556	0.277777777777778	0.194444444444444	0.180555555555556	0.166666666666667	0.208333333333333	0.263888888888889	0.333333333333333	0.253333333333333	0	0.0666666666666667	0.0933333333333333	0.16	0.2	0.213333333333333	0.226666666666667	0.266666666666667	0.365079365079365	0.333333333333333	0.26984126984127	0.158730158730159	0.174603174603175	0.222222222222222	0.222222222222222	0.317460317460317	0.681818181818182	0.651515151515151	0.5	0.303030303030303	0.303030303030303	0.227272727272727	0.227272727272727	0.287878787878788	0.173333333333333
Gallus gallus 13 days (62%)	0.736111111111111	0.625	0.319444444444444	0.236111111111111	0.222222222222222	0.125	0.138888888888889	0.194444444444445	0.263888888888889	0.32	0.0666666666666667	0	0.0266666666666667	0.0933333333333333	0.133333333333333	0.146666666666667	0.16	0.2	0.428571428571429	0.396825396825397	0.26984126984127	0.126984126984127	0.142857142857143	0.158730158730159	0.158730158730159	0.253968253968254	0.757575757575757	0.727272727272727	0.575757575757576	0.378787878787879	0.318181818181818	0.212121212121212	0.151515151515152	0.212121212121212	0.186666666666667
Gallus gallus 14 days (67%)	0.763888888888889	0.652777777777778	0.319444444444444	0.236111111111111	0.222222222222222	0.0972222222222222	0.111111111111111	0.166666666666667	0.236111111111111	0.346666666666667	0.0933333333333333	0.0266666666666667	0	0.0666666666666667	0.106666666666667	0.12	0.133333333333333	0.173333333333333	0.428571428571429	0.396825396825397	0.26984126984127	0.126984126984127	0.111111111111111	0.126984126984127	0.126984126984127	0.222222222222222	0.787878787878788	0.757575757575757	0.606060606060606	0.409090909090909	0.348484848484848	0.212121212121212	0.151515151515152	0.181818181818182	0.16
Gallus gallus 15 days (71%)	0.833333333333333	0.722222222222222	0.388888888888889	0.305555555555556	0.291666666666667	0.138888888888889	0.0416666666666667	0.0972222222222223	0.166666666666667	0.413333333333333	0.16	0.0933333333333333	0.0666666666666667	0	0.04	0.0533333333333333	0.0666666666666667	0.106666666666667	0.476190476190476	0.444444444444445	0.317460317460317	0.142857142857143	0.0952380952380952	0.0793650793650794	0.0793650793650794	0.174603174603175	0.848484848484848	0.818181818181818	0.666666666666667	0.46969696969697	0.409090909090909	0.242424242424242	0.151515151515152	0.121212121212121	0.226666666666667
Gallus gallus 16 days (76%)	0.875	0.763888888888889	0.430555555555556	0.347222222222222	0.333333333333333	0.152777777777778	0.0277777777777778	0.0555555555555556	0.125	0.453333333333333	0.2	0.133333333333333	0.106666666666667	0.04	0	0.0133333333333333	0.0266666666666667	0.0666666666666667	0.523809523809524	0.492063492063492	0.365079365079365	0.158730158730159	0.111111111111111	0.0952380952380953	0.0317460317460318	0.126984126984127	0.878787878787879	0.848484848484848	0.696969696969697	0.5	0.439393939393939	0.272727272727273	0.151515151515152	0.0909090909090909	0.24
Gallus gallus 17 days (81%)	0.888888888888889	0.777777777777778	0.444444444444444	0.361111111111111	0.347222222222222	0.166666666666667	0.0138888888888889	0.0694444444444445	0.111111111111111	0.466666666666667	0.213333333333333	0.146666666666667	0.12	0.0533333333333333	0.0133333333333333	0	0.0133333333333333	0.0533333333333333	0.53968253968254	0.507936507936508	0.380952380952381	0.174603174603175	0.126984126984127	0.111111111111111	0.0476190476190476	0.111111111111111	0.893939393939394	0.863636363636363	0.712121212121212	0.515151515151515	0.454545454545455	0.287878787878788	0.166666666666667	0.0757575757575758	0.253333333333333
Gallus gallus 18 days (86%)	0.902777777777778	0.791666666666667	0.458333333333333	0.375	0.361111111111111	0.180555555555556	0.0277777777777778	0.0833333333333334	0.0972222222222223	0.48	0.226666666666667	0.16	0.133333333333333	0.0666666666666667	0.0266666666666667	0.0133333333333333	0	0.04	0.555555555555556	0.523809523809524	0.396825396825397	0.190476190476191	0.142857142857143	0.126984126984127	0.0634920634920635	0.0952380952380953	0.909090909090909	0.878787878787879	0.727272727272727	0.53030303030303	0.46969696969697	0.303030303030303	0.181818181818182	0.0606060606060606	0.266666666666667
Gallus gallus 19 days (90%)	0.944444444444445	0.833333333333333	0.5	0.416666666666667	0.402777777777778	0.222222222222222	0.0694444444444445	0.0972222222222223	0.0555555555555556	0.52	0.266666666666667	0.2	0.173333333333333	0.106666666666667	0.0666666666666667	0.0533333333333333	0.04	0	0.587301587301587	0.555555555555556	0.428571428571429	0.222222222222222	0.174603174603175	0.158730158730159	0.0952380952380953	0.0634920634920635	0.954545454545455	0.924242424242424	0.772727272727273	0.575757575757576	0.515151515151515	0.348484848484848	0.227272727272727	0.0454545454545455	0.306666666666667
Centrochelys sulcata 40 days (40%)	0.347826086956522	0.27536231884058	0.144927536231884	0.217391304347826	0.231884057971014	0.405797101449275	0.536231884057971	0.579710144927536	0.652173913043478	0.222222222222222	0.365079365079365	0.428571428571429	0.428571428571429	0.476190476190476	0.523809523809524	0.53968253968254	0.555555555555556	0.587301587301587	0	0.0277777777777778	0.166666666666667	0.375	0.430555555555556	0.5	0.555555555555555	0.638888888888889	0.378787878787879	0.378787878787879	0.212121212121212	0.136363636363636	0.151515151515152	0.272727272727273	0.393939393939394	0.606060606060606	0.361111111111111
Centrochelys sulcata 45 days (45%)	0.376811594202899	0.304347826086956	0.144927536231884	0.188405797101449	0.202898550724638	0.376811594202898	0.507246376811594	0.550724637681159	0.623188405797102	0.190476190476191	0.333333333333333	0.396825396825397	0.396825396825397	0.444444444444445	0.492063492063492	0.507936507936508	0.523809523809524	0.555555555555556	0.0277777777777778	0	0.138888888888889	0.347222222222222	0.402777777777778	0.472222222222222	0.527777777777778	0.611111111111111	0.409090909090909	0.378787878787879	0.212121212121212	0.106060606060606	0.121212121212121	0.242424242424242	0.363636363636364	0.575757575757576	0.333333333333333
Centrochelys sulcata 50 days (50%)	0.521739130434783	0.391304347826087	0.144927536231884	0.101449275362319	0.115942028985507	0.231884057971014	0.36231884057971	0.405797101449276	0.478260869565217	0.253968253968254	0.26984126984127	0.26984126984127	0.26984126984127	0.317460317460317	0.365079365079365	0.380952380952381	0.396825396825397	0.428571428571429	0.166666666666667	0.138888888888889	0	0.208333333333333	0.263888888888889	0.333333333333333	0.388888888888889	0.472222222222222	0.545454545454545	0.515151515151515	0.348484848484848	0.151515151515152	0.0757575757575757	0.136363636363636	0.257575757575758	0.43939393939394	0.222222222222222
Centrochelys sulcata 55 days (55%)	0.72463768115942	0.594202898550725	0.289855072463768	0.188405797101449	0.173913043478261	0.0869565217391304	0.159420289855073	0.202898550724638	0.27536231884058	0.333333333333333	0.158730158730159	0.126984126984127	0.126984126984127	0.142857142857143	0.158730158730159	0.174603174603175	0.190476190476191	0.222222222222222	0.375	0.347222222222222	0.208333333333333	0	0.0555555555555556	0.125	0.180555555555556	0.263888888888889	0.772727272727273	0.742424242424242	0.575757575757576	0.348484848484849	0.272727272727273	0.181818181818182	0.121212121212121	0.212121212121212	0.152777777777778
Centrochelys sulcata 61 days (61%)	0.782608695652174	0.652173913043478	0.347826086956522	0.246376811594203	0.231884057971014	0.0579710144927536	0.101449275362319	0.144927536231884	0.217391304347826	0.380952380952381	0.174603174603175	0.142857142857143	0.111111111111111	0.0952380952380952	0.111111111111111	0.126984126984127	0.142857142857143	0.174603174603175	0.430555555555556	0.402777777777778	0.263888888888889	0.0555555555555556	0	0.0694444444444444	0.125	0.208333333333333	0.833333333333333	0.803030303030303	0.636363636363636	0.409090909090909	0.333333333333333	0.242424242424242	0.121212121212121	0.151515151515152	0.125
Centrochelys sulcata 70 days (70%)	0.855072463768116	0.72463768115942	0.420289855072464	0.318840579710145	0.304347826086956	0.130434782608696	0.0869565217391305	0.101449275362319	0.144927536231884	0.428571428571429	0.222222222222222	0.158730158730159	0.126984126984127	0.0793650793650794	0.0952380952380953	0.111111111111111	0.126984126984127	0.158730158730159	0.5	0.472222222222222	0.333333333333333	0.125	0.0694444444444444	0	0.0555555555555556	0.138888888888889	0.893939393939394	0.863636363636363	0.696969696969697	0.46969696969697	0.393939393939394	0.242424242424242	0.121212121212121	0.121212121212121	0.194444444444444
Centrochelys sulcata 75 days (75%)	0.91304347826087	0.782608695652174	0.478260869565217	0.376811594202899	0.36231884057971	0.159420289855073	0.0579710144927536	0.0434782608695652	0.0869565217391305	0.46031746031746	0.222222222222222	0.158730158730159	0.126984126984127	0.0793650793650794	0.0317460317460318	0.0476190476190476	0.0634920634920635	0.0952380952380953	0.555555555555555	0.527777777777778	0.388888888888889	0.180555555555556	0.125	0.0555555555555556	0	0.0833333333333334	0.924242424242424	0.893939393939394	0.727272727272727	0.5	0.424242424242424	0.272727272727273	0.151515151515152	0.0909090909090909	0.222222222222222
Centrochelys sulcata 80 days (80%)	1	0.869565217391304	0.565217391304348	0.463768115942029	0.449275362318841	0.246376811594203	0.115942028985507	0.072463768115942	0	0.555555555555556	0.317460317460317	0.253968253968254	0.222222222222222	0.174603174603175	0.126984126984127	0.111111111111111	0.0952380952380953	0.0634920634920635	0.638888888888889	0.611111111111111	0.472222222222222	0.263888888888889	0.208333333333333	0.138888888888889	0.0833333333333334	0	1	0.96969696969697	0.803030303030303	0.575757575757576	0.5	0.348484848484848	0.227272727272727	0.0151515151515152	0.305555555555556
Pogona vitticeps 15 days (23%)	0	0.12	0.453333333333333	0.56	0.573333333333333	0.8	0.893333333333333	0.906666666666667	1	0.409090909090909	0.681818181818182	0.757575757575757	0.787878787878788	0.848484848484848	0.878787878787879	0.893939393939394	0.909090909090909	0.954545454545455	0.378787878787879	0.409090909090909	0.545454545454545	0.772727272727273	0.833333333333333	0.893939393939394	0.924242424242424	1	0	0.0256410256410256	0.166666666666667	0.41025641025641	0.474358974358974	0.615384615384615	0.756410256410256	0.974358974358974	0.705128205128205
Pogona vitticeps 18 days (28%)	0.0266666666666667	0.12	0.453333333333333	0.533333333333333	0.546666666666667	0.773333333333333	0.866666666666667	0.88	0.973333333333333	0.378787878787879	0.651515151515151	0.727272727272727	0.757575757575757	0.818181818181818	0.848484848484848	0.863636363636363	0.878787878787879	0.924242424242424	0.378787878787879	0.378787878787879	0.515151515151515	0.742424242424242	0.803030303030303	0.863636363636363	0.893939393939394	0.96969696969697	0.0256410256410256	0	0.141025641025641	0.384615384615385	0.448717948717949	0.58974358974359	0.730769230769231	0.948717948717949	0.679487179487179
Pogona vitticeps 24 days (37%)	0.146666666666667	0.133333333333333	0.36	0.44	0.453333333333333	0.653333333333333	0.746666666666666	0.76	0.853333333333333	0.257575757575758	0.5	0.575757575757576	0.606060606060606	0.666666666666667	0.696969696969697	0.712121212121212	0.727272727272727	0.772727272727273	0.212121212121212	0.212121212121212	0.348484848484848	0.575757575757576	0.636363636363636	0.696969696969697	0.727272727272727	0.803030303030303	0.166666666666667	0.141025641025641	0	0.243589743589744	0.307692307692308	0.448717948717949	0.58974358974359	0.807692307692308	0.538461538461538
Pogona vitticeps 28 days (43%)	0.4	0.333333333333333	0.213333333333333	0.213333333333333	0.2	0.4	0.493333333333333	0.506666666666667	0.6	0.151515151515152	0.303030303030303	0.378787878787879	0.409090909090909	0.46969696969697	0.5	0.515151515151515	0.53030303030303	0.575757575757576	0.136363636363636	0.106060606060606	0.151515151515152	0.348484848484849	0.409090909090909	0.46969696969697	0.5	0.575757575757576	0.41025641025641	0.384615384615385	0.243589743589744	0	0.0641025641025641	0.205128205128205	0.346153846153846	0.564102564102564	0.346153846153846
Pogona vitticeps 32 days (49%)	0.466666666666667	0.373333333333333	0.173333333333333	0.173333333333333	0.16	0.333333333333333	0.426666666666667	0.44	0.533333333333333	0.181818181818182	0.303030303030303	0.318181818181818	0.348484848484848	0.409090909090909	0.439393939393939	0.454545454545455	0.46969696969697	0.515151515151515	0.151515151515152	0.121212121212121	0.0757575757575757	0.272727272727273	0.333333333333333	0.393939393939394	0.424242424242424	0.5	0.474358974358974	0.448717948717949	0.307692307692308	0.0641025641025641	0	0.141025641025641	0.282051282051282	0.5	0.282051282051282
Pogona vitticeps 36 days (55%)	0.613333333333333	0.493333333333333	0.186666666666667	0.16	0.146666666666667	0.293333333333333	0.28	0.293333333333333	0.386666666666667	0.318181818181818	0.227272727272727	0.212121212121212	0.212121212121212	0.242424242424242	0.272727272727273	0.287878787878788	0.303030303030303	0.348484848484848	0.272727272727273	0.242424242424242	0.136363636363636	0.181818181818182	0.242424242424242	0.242424242424242	0.272727272727273	0.348484848484848	0.615384615384615	0.58974358974359	0.448717948717949	0.205128205128205	0.141025641025641	0	0.141025641025641	0.358974358974359	0.269230769230769
Pogona vitticeps 48 days (74%)	0.746666666666666	0.626666666666667	0.293333333333333	0.24	0.226666666666667	0.186666666666667	0.146666666666667	0.16	0.253333333333333	0.348484848484848	0.227272727272727	0.151515151515152	0.151515151515152	0.151515151515152	0.151515151515152	0.166666666666667	0.181818181818182	0.227272727272727	0.393939393939394	0.363636363636364	0.257575757575758	0.121212121212121	0.121212121212121	0.121212121212121	0.151515151515152	0.227272727272727	0.756410256410256	0.730769230769231	0.58974358974359	0.346153846153846	0.282051282051282	0.141025641025641	0	0.217948717948718	0.205128205128205
Pogona vitticeps 60 days (92%)	0.973333333333333	0.853333333333333	0.52	0.413333333333333	0.4	0.173333333333333	0.08	0.0666666666666667	0.0266666666666667	0.560606060606061	0.287878787878788	0.212121212121212	0.181818181818182	0.121212121212121	0.0909090909090909	0.0757575757575758	0.0606060606060606	0.0454545454545455	0.606060606060606	0.575757575757576	0.43939393939394	0.212121212121212	0.151515151515152	0.121212121212121	0.0909090909090909	0.0151515151515152	0.974358974358974	0.948717948717949	0.807692307692308	0.564102564102564	0.5	0.358974358974359	0.217948717948718	0	0.269230769230769
Massospondylus carinatus	0.678571428571429	0.595238095238095	0.273809523809524	0.202380952380952	0.214285714285714	0.130952380952381	0.214285714285714	0.261904761904762	0.321428571428572	0.24	0.173333333333333	0.186666666666667	0.16	0.226666666666667	0.24	0.253333333333333	0.266666666666667	0.306666666666667	0.361111111111111	0.333333333333333	0.222222222222222	0.152777777777778	0.125	0.194444444444444	0.222222222222222	0.305555555555556	0.705128205128205	0.679487179487179	0.538461538461538	0.346153846153846	0.282051282051282	0.269230769230769	0.205128205128205	0.269230769230769	0
