# Supplementary material for: Conserved in-ovo cranial ossification sequences of extant saurians allow estimation of embryonic dinosaur developmental stages
Source: Sci Rep. 2020 Apr 9;10:4224. doi: 10.1038/s41598-020-60292-z (PMC7145871; doi:10.1038/s41598-020-60292-z)
Supplement: Supplementary file 6 — Supplementary Table S6. [file 41598_2020_60292_MOESM6_ESM.csv]

Table S6. Disparity distance matrix (from S4 matrix).
	Crocodylus niloticus 18 days (21%)	Crocodylus niloticus 33 days (39%)	Crocodylus niloticus 39 days (46%)	Crocodylus niloticus 41 days (48%)	Crocodylus niloticus 45 days (53%)	Crocodylus niloticus 48 days (56%)	Crocodylus niloticus 55 days (65%)	Crocodylus niloticus 63 days (74%)	Crocodylus niloticus 67 days (79%)	Gallus gallus 11 days (52%)	Gallus gallus 12 days (57%)	Gallus gallus 13 days (62%)	Gallus gallus 14 days (67%)	Gallus gallus 15 days (71%)	Gallus gallus 16 days (76%)	Gallus gallus 17 days (81%)	Gallus gallus 18 days (86%)	Gallus gallus 19 days (90%)	Centrochelys sulcata 40 days (40%)	Centrochelys sulcata 45 days (45%)	Centrochelys sulcata 50 days (50%)	Centrochelys sulcata 55 days (55%)	Centrochelys sulcata 61 days (61%)	Centrochelys sulcata 70 days (70%)	Centrochelys sulcata 75 days (75%)	Centrochelys sulcata 80 days (80%)	Pogona vitticeps 15 days (23%)	Pogona vitticeps 18 days (28%)	Pogona vitticeps 24 days (37%)	Pogona vitticeps 28 days (43%)	Pogona vitticeps 32 days (49%)	Pogona vitticeps 36 days (55%)	Pogona vitticeps 48 days (74%)	Pogona vitticeps 60 days (92%)	Massospondylus carinatus
Crocodylus niloticus 18 days (21%)	0	0.107142857142857	0.452380952380952	0.547619047619048	0.55952380952381	0.761904761904762	0.892857142857143	0.916666666666667	1	0.416666666666667	0.666666666666667	0.736111111111111	0.763888888888889	0.833333333333333	0.875	0.888888888888889	0.902777777777778	0.944444444444445	0.347826086956522	0.376811594202899	0.521739130434783	0.72463768115942	0.782608695652174	0.855072463768116	0.91304347826087	1	0	0.0266666666666667	0.146666666666667	0.4	0.466666666666667	0.613333333333333	0.746666666666666	0.973333333333333	0.702380952380952
Crocodylus niloticus 33 days (39%)	0.107142857142857	0	0.345238095238095	0.440476190476191	0.452380952380952	0.654761904761905	0.785714285714286	0.80952380952381	0.892857142857143	0.361111111111111	0.555555555555556	0.625	0.652777777777778	0.722222222222222	0.763888888888889	0.777777777777778	0.791666666666667	0.833333333333333	0.27536231884058	0.304347826086956	0.391304347826087	0.594202898550725	0.652173913043478	0.72463768115942	0.782608695652174	0.869565217391304	0.12	0.12	0.133333333333333	0.333333333333333	0.373333333333333	0.493333333333333	0.626666666666667	0.853333333333333	0.619047619047619
Crocodylus niloticus 39 days (46%)	0.452380952380952	0.345238095238095	0	0.0952380952380953	0.107142857142857	0.309523809523809	0.44047619047619	0.464285714285714	0.547619047619048	0.194444444444444	0.277777777777778	0.319444444444444	0.319444444444444	0.388888888888889	0.430555555555556	0.444444444444444	0.458333333333333	0.5	0.144927536231884	0.144927536231884	0.144927536231884	0.289855072463768	0.347826086956522	0.420289855072464	0.478260869565217	0.565217391304348	0.453333333333333	0.453333333333333	0.36	0.213333333333333	0.173333333333333	0.186666666666667	0.293333333333333	0.52	0.297619047619048
Crocodylus niloticus 41 days (48%)	0.547619047619048	0.440476190476191	0.0952380952380953	0	0.0119047619047619	0.214285714285714	0.345238095238095	0.392857142857143	0.452380952380952	0.194444444444444	0.194444444444444	0.236111111111111	0.236111111111111	0.305555555555556	0.347222222222222	0.361111111111111	0.375	0.416666666666667	0.217391304347826	0.188405797101449	0.101449275362319	0.188405797101449	0.246376811594203	0.318840579710145	0.376811594202899	0.463768115942029	0.56	0.533333333333333	0.44	0.213333333333333	0.173333333333333	0.16	0.24	0.413333333333333	0.226190476190476
Crocodylus niloticus 45 days (53%)	0.55952380952381	0.452380952380952	0.107142857142857	0.0119047619047619	0	0.202380952380952	0.333333333333333	0.380952380952381	0.440476190476191	0.208333333333333	0.180555555555556	0.222222222222222	0.222222222222222	0.291666666666667	0.333333333333333	0.347222222222222	0.361111111111111	0.402777777777778	0.231884057971014	0.202898550724638	0.115942028985507	0.173913043478261	0.231884057971014	0.304347826086956	0.36231884057971	0.449275362318841	0.573333333333333	0.546666666666667	0.453333333333333	0.2	0.16	0.146666666666667	0.226666666666667	0.4	0.238095238095238
Crocodylus niloticus 48 days (56%)	0.761904761904762	0.654761904761905	0.309523809523809	0.214285714285714	0.202380952380952	0	0.130952380952381	0.178571428571429	0.238095238095238	0.361111111111111	0.166666666666667	0.125	0.0972222222222222	0.138888888888889	0.152777777777778	0.166666666666667	0.180555555555556	0.222222222222222	0.405797101449275	0.376811594202898	0.231884057971014	0.0869565217391304	0.0579710144927536	0.130434782608696	0.159420289855073	0.246376811594203	0.8	0.773333333333333	0.653333333333333	0.4	0.333333333333333	0.293333333333333	0.186666666666667	0.173333333333333	0.154761904761905
Crocodylus niloticus 55 days (65%)	0.892857142857143	0.785714285714286	0.44047619047619	0.345238095238095	0.333333333333333	0.130952380952381	0	0.0714285714285714	0.107142857142857	0.458333333333333	0.208333333333333	0.138888888888889	0.111111111111111	0.0416666666666667	0.0277777777777778	0.0138888888888889	0.0277777777777778	0.0694444444444445	0.536231884057971	0.507246376811594	0.36231884057971	0.159420289855073	0.101449275362319	0.0869565217391305	0.0579710144927536	0.115942028985507	0.893333333333333	0.866666666666667	0.746666666666666	0.493333333333333	0.426666666666667	0.28	0.146666666666667	0.08	0.238095238095238
Crocodylus niloticus 63 days (74%)	0.916666666666667	0.80952380952381	0.464285714285714	0.392857142857143	0.380952380952381	0.178571428571429	0.0714285714285714	0	0.0833333333333334	0.486111111111111	0.263888888888889	0.194444444444445	0.166666666666667	0.0972222222222223	0.0555555555555556	0.0694444444444445	0.0833333333333334	0.0972222222222223	0.579710144927536	0.550724637681159	0.405797101449276	0.202898550724638	0.144927536231884	0.101449275362319	0.0434782608695652	0.072463768115942	0.906666666666667	0.88	0.76	0.506666666666667	0.44	0.293333333333333	0.16	0.0666666666666667	0.261904761904762
Crocodylus niloticus 67 days (79%)	1	0.892857142857143	0.547619047619048	0.452380952380952	0.440476190476191	0.238095238095238	0.107142857142857	0.0833333333333334	0	0.583333333333333	0.333333333333333	0.263888888888889	0.236111111111111	0.166666666666667	0.125	0.111111111111111	0.0972222222222223	0.0555555555555556	0.652173913043478	0.623188405797102	0.478260869565217	0.27536231884058	0.217391304347826	0.144927536231884	0.0869565217391305	0	1	0.973333333333333	0.853333333333333	0.6	0.533333333333333	0.386666666666667	0.253333333333333	0.0266666666666667	0.297619047619048
Gallus gallus 11 days (52%)	0.416666666666667	0.361111111111111	0.194444444444444	0.194444444444444	0.208333333333333	0.361111111111111	0.458333333333333	0.486111111111111	0.583333333333333	0	0.253333333333333	0.32	0.346666666666667	0.413333333333333	0.453333333333333	0.466666666666667	0.48	0.52	0.222222222222222	0.190476190476191	0.253968253968254	0.333333333333333	0.380952380952381	0.428571428571429	0.46031746031746	0.555555555555556	0.409090909090909	0.378787878787879	0.257575757575758	0.151515151515152	0.181818181818182	0.318181818181818	0.348484848484848	0.560606060606061	0.266666666666667
Gallus gallus 12 days (57%)	0.666666666666667	0.555555555555556	0.277777777777778	0.194444444444444	0.180555555555556	0.166666666666667	0.208333333333333	0.263888888888889	0.333333333333333	0.253333333333333	0	0.0666666666666667	0.0933333333333333	0.16	0.2	0.213333333333333	0.226666666666667	0.266666666666667	0.365079365079365	0.333333333333333	0.26984126984127	0.158730158730159	0.174603174603175	0.222222222222222	0.222222222222222	0.317460317460317	0.681818181818182	0.651515151515151	0.5	0.303030303030303	0.303030303030303	0.227272727272727	0.227272727272727	0.287878787878788	0.2
Gallus gallus 13 days (62%)	0.736111111111111	0.625	0.319444444444444	0.236111111111111	0.222222222222222	0.125	0.138888888888889	0.194444444444445	0.263888888888889	0.32	0.0666666666666667	0	0.0266666666666667	0.0933333333333333	0.133333333333333	0.146666666666667	0.16	0.2	0.428571428571429	0.396825396825397	0.26984126984127	0.126984126984127	0.142857142857143	0.158730158730159	0.158730158730159	0.253968253968254	0.757575757575757	0.727272727272727	0.575757575757576	0.378787878787879	0.318181818181818	0.212121212121212	0.151515151515152	0.212121212121212	0.213333333333333
Gallus gallus 14 days (67%)	0.763888888888889	0.652777777777778	0.319444444444444	0.236111111111111	0.222222222222222	0.0972222222222222	0.111111111111111	0.166666666666667	0.236111111111111	0.346666666666667	0.0933333333333333	0.0266666666666667	0	0.0666666666666667	0.106666666666667	0.12	0.133333333333333	0.173333333333333	0.428571428571429	0.396825396825397	0.26984126984127	0.126984126984127	0.111111111111111	0.126984126984127	0.126984126984127	0.222222222222222	0.787878787878788	0.757575757575757	0.606060606060606	0.409090909090909	0.348484848484848	0.212121212121212	0.151515151515152	0.181818181818182	0.186666666666667
Gallus gallus 15 days (71%)	0.833333333333333	0.722222222222222	0.388888888888889	0.305555555555556	0.291666666666667	0.138888888888889	0.0416666666666667	0.0972222222222223	0.166666666666667	0.413333333333333	0.16	0.0933333333333333	0.0666666666666667	0	0.04	0.0533333333333333	0.0666666666666667	0.106666666666667	0.476190476190476	0.444444444444445	0.317460317460317	0.142857142857143	0.0952380952380952	0.0793650793650794	0.0793650793650794	0.174603174603175	0.848484848484848	0.818181818181818	0.666666666666667	0.46969696969697	0.409090909090909	0.242424242424242	0.151515151515152	0.121212121212121	0.253333333333333
Gallus gallus 16 days (76%)	0.875	0.763888888888889	0.430555555555556	0.347222222222222	0.333333333333333	0.152777777777778	0.0277777777777778	0.0555555555555556	0.125	0.453333333333333	0.2	0.133333333333333	0.106666666666667	0.04	0	0.0133333333333333	0.0266666666666667	0.0666666666666667	0.523809523809524	0.492063492063492	0.365079365079365	0.158730158730159	0.111111111111111	0.0952380952380953	0.0317460317460318	0.126984126984127	0.878787878787879	0.848484848484848	0.696969696969697	0.5	0.439393939393939	0.272727272727273	0.151515151515152	0.0909090909090909	0.266666666666667
Gallus gallus 17 days (81%)	0.888888888888889	0.777777777777778	0.444444444444444	0.361111111111111	0.347222222222222	0.166666666666667	0.0138888888888889	0.0694444444444445	0.111111111111111	0.466666666666667	0.213333333333333	0.146666666666667	0.12	0.0533333333333333	0.0133333333333333	0	0.0133333333333333	0.0533333333333333	0.53968253968254	0.507936507936508	0.380952380952381	0.174603174603175	0.126984126984127	0.111111111111111	0.0476190476190476	0.111111111111111	0.893939393939394	0.863636363636363	0.712121212121212	0.515151515151515	0.454545454545455	0.287878787878788	0.166666666666667	0.0757575757575758	0.28
Gallus gallus 18 days (86%)	0.902777777777778	0.791666666666667	0.458333333333333	0.375	0.361111111111111	0.180555555555556	0.0277777777777778	0.0833333333333334	0.0972222222222223	0.48	0.226666666666667	0.16	0.133333333333333	0.0666666666666667	0.0266666666666667	0.0133333333333333	0	0.04	0.555555555555556	0.523809523809524	0.396825396825397	0.190476190476191	0.142857142857143	0.126984126984127	0.0634920634920635	0.0952380952380953	0.909090909090909	0.878787878787879	0.727272727272727	0.53030303030303	0.46969696969697	0.303030303030303	0.181818181818182	0.0606060606060606	0.293333333333333
Gallus gallus 19 days (90%)	0.944444444444445	0.833333333333333	0.5	0.416666666666667	0.402777777777778	0.222222222222222	0.0694444444444445	0.0972222222222223	0.0555555555555556	0.52	0.266666666666667	0.2	0.173333333333333	0.106666666666667	0.0666666666666667	0.0533333333333333	0.04	0	0.587301587301587	0.555555555555556	0.428571428571429	0.222222222222222	0.174603174603175	0.158730158730159	0.0952380952380953	0.0634920634920635	0.954545454545455	0.924242424242424	0.772727272727273	0.575757575757576	0.515151515151515	0.348484848484848	0.227272727272727	0.0454545454545455	0.333333333333333
Centrochelys sulcata 40 days (40%)	0.347826086956522	0.27536231884058	0.144927536231884	0.217391304347826	0.231884057971014	0.405797101449275	0.536231884057971	0.579710144927536	0.652173913043478	0.222222222222222	0.365079365079365	0.428571428571429	0.428571428571429	0.476190476190476	0.523809523809524	0.53968253968254	0.555555555555556	0.587301587301587	0	0.0277777777777778	0.166666666666667	0.375	0.430555555555556	0.5	0.555555555555555	0.638888888888889	0.378787878787879	0.378787878787879	0.212121212121212	0.136363636363636	0.151515151515152	0.272727272727273	0.393939393939394	0.606060606060606	0.388888888888889
Centrochelys sulcata 45 days (45%)	0.376811594202899	0.304347826086956	0.144927536231884	0.188405797101449	0.202898550724638	0.376811594202898	0.507246376811594	0.550724637681159	0.623188405797102	0.190476190476191	0.333333333333333	0.396825396825397	0.396825396825397	0.444444444444445	0.492063492063492	0.507936507936508	0.523809523809524	0.555555555555556	0.0277777777777778	0	0.138888888888889	0.347222222222222	0.402777777777778	0.472222222222222	0.527777777777778	0.611111111111111	0.409090909090909	0.378787878787879	0.212121212121212	0.106060606060606	0.121212121212121	0.242424242424242	0.363636363636364	0.575757575757576	0.361111111111111
Centrochelys sulcata 50 days (50%)	0.521739130434783	0.391304347826087	0.144927536231884	0.101449275362319	0.115942028985507	0.231884057971014	0.36231884057971	0.405797101449276	0.478260869565217	0.253968253968254	0.26984126984127	0.26984126984127	0.26984126984127	0.317460317460317	0.365079365079365	0.380952380952381	0.396825396825397	0.428571428571429	0.166666666666667	0.138888888888889	0	0.208333333333333	0.263888888888889	0.333333333333333	0.388888888888889	0.472222222222222	0.545454545454545	0.515151515151515	0.348484848484848	0.151515151515152	0.0757575757575757	0.136363636363636	0.257575757575758	0.43939393939394	0.25
Centrochelys sulcata 55 days (55%)	0.72463768115942	0.594202898550725	0.289855072463768	0.188405797101449	0.173913043478261	0.0869565217391304	0.159420289855073	0.202898550724638	0.27536231884058	0.333333333333333	0.158730158730159	0.126984126984127	0.126984126984127	0.142857142857143	0.158730158730159	0.174603174603175	0.190476190476191	0.222222222222222	0.375	0.347222222222222	0.208333333333333	0	0.0555555555555556	0.125	0.180555555555556	0.263888888888889	0.772727272727273	0.742424242424242	0.575757575757576	0.348484848484849	0.272727272727273	0.181818181818182	0.121212121212121	0.212121212121212	0.180555555555556
Centrochelys sulcata 61 days (61%)	0.782608695652174	0.652173913043478	0.347826086956522	0.246376811594203	0.231884057971014	0.0579710144927536	0.101449275362319	0.144927536231884	0.217391304347826	0.380952380952381	0.174603174603175	0.142857142857143	0.111111111111111	0.0952380952380952	0.111111111111111	0.126984126984127	0.142857142857143	0.174603174603175	0.430555555555556	0.402777777777778	0.263888888888889	0.0555555555555556	0	0.0694444444444444	0.125	0.208333333333333	0.833333333333333	0.803030303030303	0.636363636363636	0.409090909090909	0.333333333333333	0.242424242424242	0.121212121212121	0.151515151515152	0.152777777777778
Centrochelys sulcata 70 days (70%)	0.855072463768116	0.72463768115942	0.420289855072464	0.318840579710145	0.304347826086956	0.130434782608696	0.0869565217391305	0.101449275362319	0.144927536231884	0.428571428571429	0.222222222222222	0.158730158730159	0.126984126984127	0.0793650793650794	0.0952380952380953	0.111111111111111	0.126984126984127	0.158730158730159	0.5	0.472222222222222	0.333333333333333	0.125	0.0694444444444444	0	0.0555555555555556	0.138888888888889	0.893939393939394	0.863636363636363	0.696969696969697	0.46969696969697	0.393939393939394	0.242424242424242	0.121212121212121	0.121212121212121	0.166666666666667
Centrochelys sulcata 75 days (75%)	0.91304347826087	0.782608695652174	0.478260869565217	0.376811594202899	0.36231884057971	0.159420289855073	0.0579710144927536	0.0434782608695652	0.0869565217391305	0.46031746031746	0.222222222222222	0.158730158730159	0.126984126984127	0.0793650793650794	0.0317460317460318	0.0476190476190476	0.0634920634920635	0.0952380952380953	0.555555555555555	0.527777777777778	0.388888888888889	0.180555555555556	0.125	0.0555555555555556	0	0.0833333333333334	0.924242424242424	0.893939393939394	0.727272727272727	0.5	0.424242424242424	0.272727272727273	0.151515151515152	0.0909090909090909	0.194444444444444
Centrochelys sulcata 80 days (80%)	1	0.869565217391304	0.565217391304348	0.463768115942029	0.449275362318841	0.246376811594203	0.115942028985507	0.072463768115942	0	0.555555555555556	0.317460317460317	0.253968253968254	0.222222222222222	0.174603174603175	0.126984126984127	0.111111111111111	0.0952380952380953	0.0634920634920635	0.638888888888889	0.611111111111111	0.472222222222222	0.263888888888889	0.208333333333333	0.138888888888889	0.0833333333333334	0	1	0.96969696969697	0.803030303030303	0.575757575757576	0.5	0.348484848484848	0.227272727272727	0.0151515151515152	0.277777777777778
Pogona vitticeps 15 days (23%)	0	0.12	0.453333333333333	0.56	0.573333333333333	0.8	0.893333333333333	0.906666666666667	1	0.409090909090909	0.681818181818182	0.757575757575757	0.787878787878788	0.848484848484848	0.878787878787879	0.893939393939394	0.909090909090909	0.954545454545455	0.378787878787879	0.409090909090909	0.545454545454545	0.772727272727273	0.833333333333333	0.893939393939394	0.924242424242424	1	0	0.0256410256410256	0.166666666666667	0.41025641025641	0.474358974358974	0.615384615384615	0.756410256410256	0.974358974358974	0.730769230769231
Pogona vitticeps 18 days (28%)	0.0266666666666667	0.12	0.453333333333333	0.533333333333333	0.546666666666667	0.773333333333333	0.866666666666667	0.88	0.973333333333333	0.378787878787879	0.651515151515151	0.727272727272727	0.757575757575757	0.818181818181818	0.848484848484848	0.863636363636363	0.878787878787879	0.924242424242424	0.378787878787879	0.378787878787879	0.515151515151515	0.742424242424242	0.803030303030303	0.863636363636363	0.893939393939394	0.96969696969697	0.0256410256410256	0	0.141025641025641	0.384615384615385	0.448717948717949	0.58974358974359	0.730769230769231	0.948717948717949	0.705128205128205
Pogona vitticeps 24 days (37%)	0.146666666666667	0.133333333333333	0.36	0.44	0.453333333333333	0.653333333333333	0.746666666666666	0.76	0.853333333333333	0.257575757575758	0.5	0.575757575757576	0.606060606060606	0.666666666666667	0.696969696969697	0.712121212121212	0.727272727272727	0.772727272727273	0.212121212121212	0.212121212121212	0.348484848484848	0.575757575757576	0.636363636363636	0.696969696969697	0.727272727272727	0.803030303030303	0.166666666666667	0.141025641025641	0	0.243589743589744	0.307692307692308	0.448717948717949	0.58974358974359	0.807692307692308	0.564102564102564
Pogona vitticeps 28 days (43%)	0.4	0.333333333333333	0.213333333333333	0.213333333333333	0.2	0.4	0.493333333333333	0.506666666666667	0.6	0.151515151515152	0.303030303030303	0.378787878787879	0.409090909090909	0.46969696969697	0.5	0.515151515151515	0.53030303030303	0.575757575757576	0.136363636363636	0.106060606060606	0.151515151515152	0.348484848484849	0.409090909090909	0.46969696969697	0.5	0.575757575757576	0.41025641025641	0.384615384615385	0.243589743589744	0	0.0641025641025641	0.205128205128205	0.346153846153846	0.564102564102564	0.371794871794872
Pogona vitticeps 32 days (49%)	0.466666666666667	0.373333333333333	0.173333333333333	0.173333333333333	0.16	0.333333333333333	0.426666666666667	0.44	0.533333333333333	0.181818181818182	0.303030303030303	0.318181818181818	0.348484848484848	0.409090909090909	0.439393939393939	0.454545454545455	0.46969696969697	0.515151515151515	0.151515151515152	0.121212121212121	0.0757575757575757	0.272727272727273	0.333333333333333	0.393939393939394	0.424242424242424	0.5	0.474358974358974	0.448717948717949	0.307692307692308	0.0641025641025641	0	0.141025641025641	0.282051282051282	0.5	0.307692307692308
Pogona vitticeps 36 days (55%)	0.613333333333333	0.493333333333333	0.186666666666667	0.16	0.146666666666667	0.293333333333333	0.28	0.293333333333333	0.386666666666667	0.318181818181818	0.227272727272727	0.212121212121212	0.212121212121212	0.242424242424242	0.272727272727273	0.287878787878788	0.303030303030303	0.348484848484848	0.272727272727273	0.242424242424242	0.136363636363636	0.181818181818182	0.242424242424242	0.242424242424242	0.272727272727273	0.348484848484848	0.615384615384615	0.58974358974359	0.448717948717949	0.205128205128205	0.141025641025641	0	0.141025641025641	0.358974358974359	0.294871794871795
Pogona vitticeps 48 days (74%)	0.746666666666666	0.626666666666667	0.293333333333333	0.24	0.226666666666667	0.186666666666667	0.146666666666667	0.16	0.253333333333333	0.348484848484848	0.227272727272727	0.151515151515152	0.151515151515152	0.151515151515152	0.151515151515152	0.166666666666667	0.181818181818182	0.227272727272727	0.393939393939394	0.363636363636364	0.257575757575758	0.121212121212121	0.121212121212121	0.121212121212121	0.151515151515152	0.227272727272727	0.756410256410256	0.730769230769231	0.58974358974359	0.346153846153846	0.282051282051282	0.141025641025641	0	0.217948717948718	0.230769230769231
Pogona vitticeps 60 days (92%)	0.973333333333333	0.853333333333333	0.52	0.413333333333333	0.4	0.173333333333333	0.08	0.0666666666666667	0.0266666666666667	0.560606060606061	0.287878787878788	0.212121212121212	0.181818181818182	0.121212121212121	0.0909090909090909	0.0757575757575758	0.0606060606060606	0.0454545454545455	0.606060606060606	0.575757575757576	0.43939393939394	0.212121212121212	0.151515151515152	0.121212121212121	0.0909090909090909	0.0151515151515152	0.974358974358974	0.948717948717949	0.807692307692308	0.564102564102564	0.5	0.358974358974359	0.217948717948718	0	0.269230769230769
Massospondylus carinatus	0.702380952380952	0.619047619047619	0.297619047619048	0.226190476190476	0.238095238095238	0.154761904761905	0.238095238095238	0.261904761904762	0.297619047619048	0.266666666666667	0.2	0.213333333333333	0.186666666666667	0.253333333333333	0.266666666666667	0.28	0.293333333333333	0.333333333333333	0.388888888888889	0.361111111111111	0.25	0.180555555555556	0.152777777777778	0.166666666666667	0.194444444444444	0.277777777777778	0.730769230769231	0.705128205128205	0.564102564102564	0.371794871794872	0.307692307692308	0.294871794871795	0.230769230769231	0.269230769230769	0
