# Supplementary material for: Conserved in-ovo cranial ossification sequences of extant saurians allow estimation of embryonic dinosaur developmental stages
Source: Sci Rep. 2020 Apr 9;10:4224. doi: 10.1038/s41598-020-60292-z (PMC7145871; doi:10.1038/s41598-020-60292-z)
Supplement: Supplementary file 7 — Supplementary Table S7. [file 41598_2020_60292_MOESM7_ESM.csv]

Table S7. Results of principal coordinate analysis (PCoA) run on distance matrix (S5).
	V1
correction	c("cailliez"	"3")
note	Cailliez correction applied to negative eigenvalues: D' = -0.5*(D + 0.337925556316991 )^2	except diagonal elements
values	list(Eigenvalues = c(3.07599616601904	0.109248076423033	0.0921040257044342	0.0695656581334812	0.0600139772896484	0.0368872060723633	0.0247033078617278	0.0152739426649449	0.0101360595490738	0.00890964328906717	0.00794783345646687	0.00534777927367247	0.00376176612110532	0.00346938757417206	0.00127797093631775	0.00101875074756455	0.00054903369449423	0.000254312639144993	0	-2.00595451785025e-05	-0.000286869918233554	-0.000894662104252139	-0.0013678230010372	-0.00275941628527024
-0.00361380883613092	-0.00646243746567182	-0.00762002623610088	-0.010697315557809	-0.01614088552755	-0.0208615473749545	-0.0251034067364794	-0.0389463857768314	-0.0481773751242038	-0.0641582921236581	-0.0784983145505114)	Corr_eig = c(5.41037989
0.0828895549454268	0.0822542825410816	0.0781543675981193	0.0708029821496647	0.0696280800123983	0.0679810427313916	0.066712436195136	0.0648909812478739	0.0602978458339055	0.0589018517194045	0.0571150817124628	0.0562308153115482	0.0547897471537039	0.0530402984829658	0.0500275846844754	0.0422197949689603	0.0328363616114883	0.0279851324790239	0.016208262603081	0	0)	Rel_corr_eig = c(0.584570670573042	0.0679887973927174	0.0379863064442225	0.027414675893043	0.0253972498220912	0.0250422305923147
0.0228683043027582	0.0176443525803287	0.0149147364715709	0.0132516732506006	0.0126729543179544	0.0112858608632909	0.0107035754342669	0.0101677986953475	0.00895589656903946	0.00888725783705173	0.00844427784765254	0.00764998901646207	0.0075230453740812	0.00734508935122935	0.00720802131011135	0.00701122013143951	0.00651494957331942	0.00636411779591767	0.00617106419120997	0.00607552261867671	0.00591982076481723	0.00573079958647588	0.00540528748559463	0.00456168593445829	0.00354784216768547
0.00302368557917842	0.00175124023204848	0	0)	Broken_stick = c(0.123902976537562	0.0935999462345318	0.0784484310830167	0.0683474209820066	0.060771663406249	0.0547110573456429	0.0496605522951379	0.0453315479661336	0.0415436691782548	0.0381766658112514	0.0351463627809484	0.0323915418443093	0.0298662893190567	0.0275352869880544	0.0253707848235522	0.0233505828033502	0.0214566434094108	0.0196741122151149	0.0179906105316132	0.0163957141998748	0.0148805626847233	0.0134375612417218
0.0120601507734023	0.0107426277167488	0.00948000145412253	0.00826788024200132	0.00710237907650015	0.00598004462083236	0.00489779353858128	0.00385286145916644	0.00284276044906543	0.00186524334251607	0.000918273645546373	0	0)	Cum_corr_eig = c(0.584570670573042	0.652559467965759	0.690545774409982	0.717960450303025	0.743357700125116	0.768399930717431	0.791268235020189	0.808912587600518	0.823827324072088	0.837078997322689	0.849751951640644	0.861037812503934	0.871741387938201
0.881909186633549	0.890865083202588	0.89975234103964	0.908196618887293	0.915846607903755	0.923369653277836	0.930714742629065	0.937922763939177	0.944933984070616	0.951448933643935	0.957813051439853	0.963984115631063	0.97005963824974	0.975979459014557	0.981710258601033	0.987115546086628	0.991677232021086	0.995225074188771	0.99824875976795	0.999999999999998	0.999999999999998	0.999999999999998)	Cum_br_stick = c(0.123902976537562	0.217502922772094	0.295951353855111	0.364298774837117
0.425070438243366	0.479781495589009	0.529442047884147	0.574773595850281	0.616317265028535	0.654493930839787	0.689640293620735	0.722031835465044	0.751898124784101	0.779433411772156	0.804804196595708	0.828154779399058	0.849611422808469	0.869285535023584	0.887276145555197	0.903671859755072	0.918552422439795	0.931989983681517	0.944050134454919	0.954792762171668	0.964272763625791	0.972540643867792	0.979643022944292	0.985623067565124	0.990520861103706	0.994373722562872	0.997216483011938
0.999081726354454	1	1	1))
vectors	c(-0.629251491978004	-0.506323364745872	-0.17066595242737	-0.0777659228110242	-0.0646485817425606	0.147735028434551	0.26508344656594	0.284042936096189	0.374179765339354	-0.197747378698356	0.0480702244487957	0.118966424855121	0.146036236049307	0.209376001254177	0.246370525060239	0.260778682438749	0.275170136354833	0.317414525871757	-0.266400143320605	-0.239695746406724	-0.104036103604585	0.11001713317953	0.169812945321575	0.234210308767267	0.28006483147021	0.360912027715509
-0.63862439213074	-0.607309400055562	-0.459948284063867	-0.227908967555515	-0.162544923777433	-0.0166312457869764	0.117417318571722	0.342818319788454	0.0610250815219118	0.0320838591895881	0.0599825253579364	0.0578381952481354	0.061913474649551
-0.0474115037965266	-0.0362535788291559	0.0759743888801988	0.0507282580818383	0.0756550090060975	0.0759347143602028	0.0816543649356819	0.0558883231912911	-0.0262099493550576	-0.048131279140347	-0.0730527522410813	-0.0895847004682687	-0.0874032
-0.0126009750060674	0.0348241349884156	0.00722505762300414	-0.0805263861783334	-0.0749153870431451	-0.0417180471335981	-0.0492524137521022	-0.0232510551604103	-0.00864144006414537	-0.0123753603815276	-0.01641900444913	-0.0235855490552759	0.014
0.133995868492021	0.0748464332384503	0.00312544992004316	-0.0694878729889873	0.0278167538524622	0.0516651712263998	-0.078275086604327	-0.0532760873022532	-0.0551082936965813	-0.0187409917625336	-0.0492250650515147	-0.0679456006419655	-0.0691390041711897	0.0195072000288074	0.0347826143562636	0.0183018557264911	0.0138677072473704	0.0132762498305567	0.00506188154455946	0.00519058299016152	0.00544706255667471	0.0171951234803494	0.0193198086169098	0.0227862705829477	0.0188565121643224
0.0449888168878941	0.055311033837287	0.0515471840952571	0.0436594484834506	0.0356118277545959	-0.0827921367019984	-0.0555836776520142	0.118096975501462	-0.0165702285479006	-0.0132596233139796	-0.0329321752640978	-0.031649510274665	-0.0173973359024345	0.0196047361232297	0.0110563926308893	-0.0354165185539844	-0.0509728217896039	-0.00267880827520811	-0.00455257524028035	0.0400330586809246	0.0155180615485498	0.0324048510895865	0.0145843566584137	0.0856704660647155	-0.0136683657285041
-0.0192436101495476	-0.0286457989448403	-0.0558618864258193	-0.0407053523070767	-0.0436399304627476	-0.0467844710042272	-0.062413456849597	-0.0262840424869989	-0.0231200033306536	-0.0167187212425571	-0.000739647718840375	0.0191714062692801	0.0
0.0968270432195253	0.0123604765464829	0.0130203901564397	0.0282883926948381	-0.019647807187737	-0.0129883984040548	0.0168578193569768	0.00109969558237538	0.00499058702916383	0.0380445293664075	0.0516355420163612	0.0120155009307989	-0.0192561577481675	-0.0176754913529388	-0.0148551939147567	-0.0117784827424361	-0.0340015107686469	-0.0691875299281174	-0.075417576314117	-0.0300634296455915	0.0258139633045731	0.0153871212269139	0.0378796292095634	0.0252970245683946	0.00218072377403819
-0.0113159133789273	-0.00114973362826113	-0.0329814329219077	0.00510604222986642	0.00464493352384884	0.0238504805232202	0.00440861894405039	-0.0207106056890722	-0.0492330638935031	-0.00616579137322655	-0.0154228931337159	-0.0560451109572065	0.
-0.00683901364915512	-0.00402470506486107	-0.00350339005458552	0.015884148331981	0.0176489599869032	0.00422416998311708	-0.0140144952494868	-0.0336502336315286	-0.00400921823856155	0.00575667146914099	-0.0132873170574272	0.0181380869411054	-0.
0.0147059154170272	-0.0122962452691761	0.014654240178681	0.00538090774332202	-0.0256036454068557	-0.0185418768844772	0.0159005206089619	0.00956484817311787	-0.0145968836579671	0.00306874064544213	0.00306658652374168	0.00342525995569305	-0.00211458878706081	-0.0234304489504081	-0.0260837807974917	0.0646891732552138	-0.00665679431770692	-0.000861254769847208	-0.0284882046544578	-0.00686082279311396	0.0160503883745022	0.0122978562636743	0.0156628043121393	0.0103342479785041	-0.0331660834205312
0.0184367187308304	-0.00707029760442467	-0.0348650531315832	0.0183468050078661	0.0310568854931	-0.00680558649834529	0.011256865664401	0.0184313861294004	-0.0115053109304036	-0.00626806458925778	-0.00388704704990523	-0.016692089853737	0.00637585483978721	-0.00937870077141666	-0.0171188445384304	0.0302466657689224	-0.012753285922833	-0.0120498196502021	-0.0253050047115306	0.00118631314651577	0.00368660479867869	0.00672934832627621	-7.759065172724e-05	0.022085895469836	-0.0176090584694135
-0.0272785253988979	0.0114472030554053	0.0173286860707363	-0.0241645464906148	-0.0130058736016626	0.0139229184321486	0.0307948200468123	-0.0319016818035935	0.00533502987026639	0.0154432338894863	-0.00980955863478024	-0.00724688896034509	0.0105
0.00812002951294449	-0.0192994298645938	0.0293849089381325	0.00256059535116728	-0.00957609735862642	-0.00656296044471314	-0.00363779170872122	-0.0162552688609603	0.0118980743050912	-0.00511789052201	-0.00865825949568789	-0.0276010876166241	-0.0156041304637736	0.0218084501390033	0.0165371780761202	0.0136694001825416	0.0125102862131732	-0.00754500919776059	0.00200196570531907	-0.0104196789232405	-0.00615142121313207	0.0240862260150183	-0.0171261122480709	0.0108355409086397	0.0277156144270347
0.01647861309577	-0.0118849706783607	0.0138030418000694	-0.0287876819812703	-0.0151683191013212	0.0196949551788443	0.00549817732092067	0.0187172901226258	-0.00258902364183768	-0.00664011342979784	0.00704613474029273	0.0196161639865104	0.0181684851397604	0.0228044979837079	-0.00476270009640022	-0.00977493489149615	-0.014895744877121	-0.0113991599772738	0.024256707739747	-0.0170572735253694	0.00677000927398041	-0.0186456201741585	-0.0130327184240635	0.00812659037366761	0.0155348975373334
-0.0116857239877326	0.0150061902123064	-0.0313123320059533	0.000298566113415265	0.00780830466355275	0.00753702570487081	0.00655563346610269	-0.0160393191698022	-0.0105411270929455	-0.00950452139857456	-0.0139132255635524	4.04501101461796e-05	0
-0.000226275255584786	0.00514863420886148	-0.000457310474959102	0.00713788684271641	0.00270324588890514	-0.0083274558309515	0.0028518196087409	-0.0188793394974781	-0.0135643944230502	0.0113420956527816	0.0110710081411641	0.00758662380342659	0
0.00222491344891475	-0.0156821063263262	-0.00263016420017717	-0.00608555384089504	0.0120453425999268	-0.0095576447051491	-0.00875878347293535	0.0232281976403239	0.0115048520262768	-0.0142511405178625	-0.0110810302750815	-0.00111129966060528	0.00948333962414696	0.0036106075186878	-0.00761226044510913	-0.000866214739397718	-0.00762933794407418	0.0111023812899534	-0.00367809964947922	0.00186646664603684	-0.0175042513878801	-0.00131471555281727	-0.00755177926379428	-0.00484952366614041
0.00449417193127714	0.00170388206935271	0.00717779395952755	0.00925517977583609	-0.00550328067543241	0.00619817032538818	0.01166284553848	0.00080921145132273	-0.00505714407006467	0.00587518151282387	-0.00206056530581647	0.00550690237067476	0.0090191800910476	-0.030383810903583	0.0122848033364436	-0.00898609885400674	-0.00452240041537407	-0.00371966548468542	-0.000307576549829375	0.0140672103347215	0.00277505951762994	0.0132305702083109	0.0054510305146601	0.00107718040629003
-0.0232395790340158	-0.0132992220120154	0.0160770563203	-0.00818971014036472	-0.0105783023992613	-0.00263373287331864	0.00555750226706987	0.00249072587956504	-0.00524679132072929	-0.00817924834165341	0.00549941702814168	0.00513634992188152	0.0
0.0107971276902526	0.00166229575895369	-0.00961783592331933	-0.00143303728379119	0.000710901343673039	0.00685393920333061	0.000196873182701191	0.0109967413312546	-0.0126422375333322	-0.00419258465282017	0.000988039859174135	-0.00298876138204261	-0.00423722741377278	0.00372116470619639	0.00263661442294931	-0.013150640098837	0.00981412833661658	0.00220947053424181	-0.0108061632438962	0.00187993201920212	-0.00114392490739124	0.00152659935532319	-0.00182567566087979	0.00297781780398701
-0.00414700528536177	-0.00164546276646796	0.00858646119829757	0.00914973546522626	0.00241053023404862	-4.44908020854434e-05	0.000722640446444611	0.00327750913047526	-0.00977640996230185	0.008965440571827	0.00213907432929956	-5.30379105820741e-0
0.0028048306683806	-0.00184114216619902	-0.0035006572723896	0.00613271322839516	-0.00465079819022984	-0.00217933026599013	0.00808125618973591	-0.00318474378637779	0.00246580825123286	-0.0015145327646751	-0.00100106921501961	0.00278584886513417	0.00155649748704834	-0.00313844837805543	-0.0058726000208603	-0.0025029359579253	-0.00133486028803288	-0.00210451854971505	0.00143788454083754	0.00513390320301872	-0.00250439533781186	-0.00537916234956556	0.00591359202240805	0.00619738575871601
-0.0103752684562377	0.00137404525746369	-0.000874072193142504	-0.00231958486356203	0.00360745864446936	0.00309575828660201	0.00335939028874216	-0.000174023036798126	-0.0080564959352605	-0.00047408310358206	-0.00121435834162486	0.000613214872852
-0.0061109606623898	0.00375675054586284	0.00112664758748592	0.000952913068825276	-0.0010784020009423	0.00104062894060674	-0.00220936662570007	0.00119828871880044	-0.00147552917724406	0.00628285733912004	-0.00176326747794642	-0.00186776248207222
-0.00070406199505459	0.0045029795205553	-0.00394891053548238	0.00428090909298757	-0.00386057233675846	-0.00125855295059073	0.000102327427466203	0.000485842610326259	0.000641189976997425	0.000110134222378191	0.0012846742686228	-0.000530708776465
trace	3.20085627128588
vectors.cor	c(-0.805967555595234	-0.669462547392877	-0.245488275802149	-0.117516984082952	-0.0989158613894111	0.202510761718425	0.364744821948445	0.381729031698937	0.474678822099083	-0.280222342441862	0.0694343122929675	0.170398129374285	0.208455226541617	0.295060023879691	0.344042788323037	0.360374134983397	0.375446432404492	0.417540383067029	-0.377662898445824	-0.344236907223521	-0.156142679955574	0.153326093259378	0.236999597042207	0.317891979171913	0.379357741518677	0.460488904088295
-0.814262285110145	-0.781930976189393	-0.6188358729213	-0.326433244888338	-0.238589456029743	-0.0290249572072646	0.163631148985516	0.447100367406884	0.0814821448713107	0.191884685705476	0.114709924800062	-0.181307567689949	-0.21961249051849	-
0.137923752160799	-0.146737884894603	-0.159544844565342	-0.204914095088006	-0.118968216787925	-0.0717826662707673	-0.0144384732773305	0.0716750511744557	0.129143988108169	0.245721432734423	0.241112158485109	0.131654824288864	-0.136809246313965	-0.178761965801816	-0.11168469466585	-0.0479880613395069	0.0907045061420249	-0.0776818573594928	0.0779376108325425	0.0429555880476432	0.0478827335587211	0.0829470132812695	0.0712459316870044	0.151172033388753	0.0185109575576881	-0.0787911551708114
-0.110990719898622	0.103170263291016	0.184774190452737	0.150285284231514	0.147917504227882	0.0628106849813546	0.0151143907972541	0.00629899926807146	-0.00312603650916172	-0.0367134836388126	-0.0889543714577439	-0.0918972775363932	-0.0790215136
-0.0615269021727405	0.135161621907187	0.0735389195190614	0.14102560403149	0.133087035596707	0.0794128469315825	0.0774814717876656	0.0500722456063696	0.0158370989128242	-0.000905168612808267	0.0432254120292215	-0.266127952236836	-0.130237430531
-0.0696698216702104	-0.0596219494486202	0.0566691317870816	0.0160897601215658	-0.141092499774905	-0.160187132664288	-0.0827226206318566	0.0797397946523451	0.0446122147641665	0.0420357414937287	-0.123672747743174	-0.0776416655540413	-0.07010030
0.0668975204305717	0.0659605204870027	0.0604748167661564	0.022782754231379	-0.0402060305935753	-0.0130992461639101	-0.0319408280089471	-0.0654027160096912	-0.137664973153943	-0.085054289029831	-0.00829380011767564	-0.0727218610694002	0.0155880904858075	0.0262792714228276	0.0204683642699182	0.0174397655400006	-0.0236186807427906	0.174281334439695	0.0392127735924672	-0.0877329412863711	-0.197637783668206	-0.0213715558440722	-0.12032312316897	0.111873326412732	0.13544331739057
0.127694990362661	0.015662122230822	0.0239120956339177	0.0830463082434687	0.146087148796877	0.109251373732387	-0.013334552929918	-0.0473439592313699	-0.0492530356884878	-0.0833115981151142	-0.0476446716724606	-0.0306377204813616	-0.0132467099574143	0.00867148722464426	-0.088912777373246	-0.0746208394946726	-0.053376479264866	-0.0996754519864963	-0.10595737882274	-0.0949942339139873	-0.0457704512806516	0.0502769408670555	0.115847123062561	0.0951677937278933	-0.170802189151101
0.0380972890442691	0.0252246557457642	-0.0252350247971778	-0.0219795051384978	0.0552577949863575	0.0662774908506259	0.0267290442959639	0.0964298513224164	-0.0610816779382042	-0.012893216600005	0.0155375525819003	-0.0339591183822317	-0.0107114764666048	0.0768105993116226	-0.036748340926123	0.00285729503168369	-0.00396076306577885	0.0601641339952357	0.00832726813013714	-0.0425348871418994	-0.0359626885371802	-0.0618765511508204	-0.0835753632797328	-0.14601570492665	-0.193889001141687
-0.185253701855234	-0.0265922123050469	0.073237621644476	0.0523646919810467	0.112383866343371	0.0739448292727743	0.0102610846557458	0.0122059334938277	0.0251096825399822	-0.0549387301028802	0.0395246820198637	0.0843431405701918	0.1242090815747
-0.108328590435613	0.137613509864158	0.0899211889855149	0.0419533792730473	-0.0513005642882638	-0.0753082118672491	-0.0555368824734659	-0.0246758917827069	0.040371969621708	-0.0519988965097342	-0.0402195020929694	0.0689019574039259	0.029729189
-0.0726717714758915	0.0514350114678698	-0.0957429254325713	-0.0994216054753701	-0.0575350067736817	-0.0310035318132751	0.130436004064667	0.116229718997657	0.0776322111339639	-0.0410763927140101	-0.08435766221022	-0.0227134348707656	0.036013357
-0.0044396751738848	-0.101260675357644	0.038286899329231	0.0529692206459941	-0.0744326972518637	0.0893083668468625	0.0855558768190393	-0.033350729699219	-0.0552378220848392	-0.00131256157807667	-0.0356531852938164	-0.033174222940253	-0.0218521
0.00454157925266263	0.00456126344933015	0.00524752929734197	-0.00555042728381512	-0.056842461243082	-0.043920175237371	0.168262310190673	-0.0678065349352956	-0.049379085254314	-0.0355777612102835	0.0179339225375946	0.0228494006413824	0.0062923568539881	0.0202719302657696	0.0716718941079771	-0.123340170858967	0.042019499150914	0.0613983661993895	-0.0572042809438704	-0.0171090616295308	0.166969381330792	-0.0340646704314118	0.00562465541192688	-0.0859812074623775	0.084217973766082
0.0804336608734137	-0.0429947718524064	0.0328923834923101	-0.0338189601414433	-0.0440477953209758	0.0699012488276266	-0.0500452327711794	-0.0786241764345976	-0.106881106014401	-0.0125139940599108	0.0551722372011714	0.0742155577359334	0.0768169764916024	0.0516904250027262	-0.106582650501114	-0.0310053445924767	0.0818216609850917	0.103629222737055	0.0486860587411825	-0.0398127929579718	-0.00573218119323444	-0.0281205938521981	-0.0405448928845591	0.0581713718450133	0.0510094898737285
-0.00325810834067166	0.00423170402450552	-0.025324630550124	-0.0420167739566955	-0.0337388257193945	-0.0334059179722253	-0.0307991098192754	0.0527055111907509	-0.0185905262374887	0.0489676451429591	0.0361874399987818	0.0155542455776498	-0.0124
0.00532702245827946	0.0248438116445073	-0.113832707298778	-0.0256904750900922	0.143673552887118	0.114044108486976	-0.0209417699590319	-0.0107415426253218	0.00888289685038413	-0.0199024847601896	-0.00902933889718529	-0.0197912279394335	0.0115880281217784	-0.137208999575297	-0.0586256407502811	-0.0463917374936995	-0.085930575496964	0.0971409137605193	0.113325574134856	-0.0526401975089838	-0.0497298298497136	0.0832241878323411	-0.0462063342260384	0.0838447620715805	-0.0142375719450124
0.0807860360450858	-0.0408307025587012	0.051110133379382	-0.00508540560344226	-0.0268088533860853	0.0124356295481165	0.00336477164271412	0.0044511711173197	0.0293560811900078	-0.0121132812389808	-0.0374508681788968	0.0480747914151385	0.0112189291170344	-0.0178944688571243	-0.0510192325359795	0.0307113874827903	0.0116397210151414	0.00117788196800955	-0.0277577507342755	0.00634270016922301	-0.0199956332863816	0.0635789024549832	-0.0932729383629405	-0.00601620728671539	-0.0349482679397237
-0.109845455348287	0.0378331235882935	-0.0314397814386517	-0.0831297958409869	0.0316111949453794	0.0265056093047194	0.0237734131178531	-0.00504468797086948	-0.0707986847911987	0.0449677950021284	0.0691185249814153	-0.123496725969375	0.08969591
-0.0377318942186104	0.0144474989341873	-0.0348575514097904	0.0426168594801532	-0.0113338322772031	-0.0420823366590271	0.0157567596982083	-0.0514646539905822	0.0815359149877114	-0.00500593582226785	-0.0736489064714407	-0.0864155871160546	0.0892
0.00403747254388259	0.0483889500612263	0.052661829456644	-0.0689227053001496	0.0135766513607667	0.0140100192462959	0.0104409756065795	-0.111879327687179	-0.0119520156007354	-0.0315515198753784	0.0551105450170307	0.0201904411720665	0.00370590542018982	0.0233698202960456	-0.0143439558172912	0.0200472982906151	-0.0246961665140385	-0.0458411480442952	0.104741442328089	0.0254506183521886	0.0146680155101248	0.0277068311838018	0.0343721232402307	0.0172727123675479	-0.048236503425109
-0.0278260297111294	-0.0368559881282337	0.145060187716243	-0.104960258837642	0.0457805518077194	0.036344013638295	0.00987263180770648	0.0253783626194014	-0.0367582097744963	-0.0101308249862087	-0.0687426540078432	0.0129241401816471	0.033797858
-0.00419264306118374	0.0658893348840302	0.0225557515909051	-0.0482224256226634	-0.0779338441067923	0.00632354183704617	0.0600912294415829	-0.0527581603991304	-0.0240361342282924	0.0123427266579184	0.0447111549534619	0.0546641004279617	-0.05860
-0.00806416106255721	-0.0670367301170245	0.0652995985940737	-0.0767780136523965	-0.00889661413811519	0.112264397584918	-0.00499830307741066	0.00925504205086087	-0.0272534867856969	0.0151507243523469	-0.0490293793156925	0.0429867496199634	0.022
0.0249548344812462	-0.0452644397968611	0.00735879449989797	0.00851541064963529	0.0678090815980679	-0.0387235964221065	0.0229093539957074	0.0636595677462531	-0.0971627731082133	0.0387497940315684	-0.0299639264965092	-0.0671884579365818	0.000534687571752973	0.0192448765203175	0.0132226162516187	-0.0558106364253692	0.0495395849665318	0.044332186139789	-0.0264962238069803	0.0178783463120423	-0.055576757889224	0.0819513628818033	-0.000540118102773307	-0.0535494457565666	0.097132355447729
-0.0177242132308918	0.00285682447539705	-0.0258989017234879	-0.0234975739088208	0.0538391135318872	-0.00869383506604882	-0.0145019820030176	-0.021374605274764	0.00138283018809099	0.0150465704102316	-0.00174524735702903	-0.00604218387817039	0.0
-0.00615164738336148	-0.0186120669604776	0.0799674782490028	-0.0933152515130467	0.0441209094536857	0.0504745864459978	-0.0697644417984463	-0.0459335469523627	0.0401263268883045	0.028842373574904	0.0026788684963795	0.0712372975667177	-0.0397018
-0.0231135119833188	0.017452150033272	0.0819196003701287	0.0126403375753851	-0.029496219611309	-0.0516559464979056	0.0240720668858085	-0.102411407549855	0.104715950671385	0.0140703923191896	-0.0181930221951782	-0.00144514564050513	-0.001596717
-0.053387560588408	0.0416605767089106	0.00150142015459713	-0.0164280712664429	0.0236942936682673	0.000708583117464963	0.00509885658105226	0.00920615044551334	-0.0330353605570278	-0.018254060480211	-0.0463825530582604	0.046163586332211	0.094013
0.0442114276167566	-0.0492240848317185	0.0147357026125946	-0.0224749163569135	0.0128391357126607	0.00119094172261779	-0.0181398618297608	0.0261372215798462	-0.0341768778957549	0.00942908924817839	-0.0185308063457938	0.0279029774771098	0.0401437531237127	0.0317151126556369	-0.0635160108447876	0.0414357766379493	-0.0427841484044187	-0.0893405141259268	0.134002765740752	-0.0210240304964758	-0.0434301398709823	-0.000617202351902072	-0.00755198476284246	0.0301845653546639	0.0347248581385026
-0.0332002846540263	0.00925961253782122	0.0560882173013777	-0.0533316986071141	-0.0125247264898225	-0.0095777565304364	0.0386667096192891	0.0118860972891611	-0.00304439749893136	-0.0227669900768664	0.0505044947690834	-0.0795402856301621	0.0436
0.00330133445953042	0.00321651813442616	0.000147504929237866	-0.012910186678651	-0.00268876362493802	0.034012506804704	0.0353465948937523	-0.185164939197273	0.138975718050311	-0.00596440468006078	0.00453548625455056	-5.24027750322076e-05	0.000241483399542117	0.0149425057772714	-0.0094588158881882	-0.0310175127810207	0.0371553850926837	-0.0149964054952206	-0.00170771947787546	0.00609054590276952	-0.0182670951239417	0.00639818847868294	-0.00425737840917968	0.00872005498396483
0.00699390296135807	-0.00214911010732478	0.0103744118540776	0.0307042862203262	-0.0134037662754609	-0.0180787142753377	0.156281517828517	-0.135031723090832	0.00200718575491016	-0.00768804453553963	0.0381734238987493	-0.00885329350371609	-1.4672570861964e-05	0.003536921386643	0.0279889008298378	-0.00359325344717066	-0.0364823551891663	-0.0445986428952273	0.0163009840979066	0.0372929103483066	0.0014214360809486	0.0181959583121974	-0.00293969761611382	-0.0201770637802269	-0.0309135828282197
0.0565353649744495	-0.00566254785473824	0.00187566508614796	0.00203917669763106	-0.0164908369284762	-0.00406588453547182	-0.00393666955389676	-0.0094917112289113	0.0156955129505471	0.0176324921256205	-0.0132765925164727	-0.020833377646025	-0.0301493063208742	0.0125564097325942	-0.00946104066384182	0.000443226004444971	-0.00648681449894575	0.00318457788901359	0.00169129057095579	-0.0453917166566365	-0.00621146699101641	0.0712682316677218	-0.0102613894412043	0.016461075102618
-0.0451282232177072	0.0135836023274386	0.102217310195635	-0.106817272703144	0.0495711911895786	0.0171988541196857	-0.0529752112904046	0.0186355240629883	-0.02382856429117	0.00678896679504152	0.037635932619011	0.00507130832814989	-0.09057659596
-0.0336026159052675	0.00533991593851721	-0.00655082220949766	0.0026875363568465	0.0281791854864983	0.0252561955901656	0.00543975973152506	0.0185299164938077	-0.00970891029824809	0.0569953253967041	-0.03528486308327	0.00324711109941239	-0.02045
-0.0558039771400911	0.0658514593724272	0.0233313067625658	-0.0414374535403758	0.019799763670777	-0.0158281300105309	0.0251966357827536	-0.0757322947781445	-0.023221611885236	0.00153726803646745	-0.00145615348704944	-0.0113205983592892	-0.03128
0.0367485285884648	0.0609809505634777	0.0759928796829213	-0.053356812560168	0.00796756169513517	-0.024298516309984	-0.0280709504057655	0.0322180218443752	0.0303654366285848	-0.0423853736925285	-0.0682768731234504	0.0753686578688159	-0.0180946437134412	-0.00440194874954929	-0.0152878256654696	0.0160383232177201	-0.00181148712255225	0.0279314302857023	0.0311829319695712	-0.0169045464231806	0.026100630731123	0.0370899274268611	-0.000471733710108282	-0.0236725660347262	-0.0509115472539517
0.00257244775707444	-0.0387648416500445	0.0556194410215083	0.0138157143998151	-0.0816442259814032	0.0534820113940787	0.0299469903649228	0.0040352374213514	0.0612809756944457	0.00831257415820822	-0.0205435434022962	-0.0437813935550528	0.0412769988208096	-0.0451391614820089	-0.0303396916187968	0.0138100667814214	0.0418681393716731	-0.0241517638409156	-0.00317178156579133	-0.0268687038079776	-0.0688271342121623	0.0617530661864288	-0.0149998373001385	0.07202111450172	-0.0289227599497487
0.00121320695137718	-0.0478228673147124	0.0320232360687913	0.0107163200514085	0.0110481131112416	-0.00367124960139535	-0.00141628717490925	-0.00810003283992436	0.00301262118208287	0.0941424512291583	-0.00338109330154113	-0.03347867589683	-0.0341953498390195	0.0248661245040272	-0.0361190124484698	0.0456890707644758	-0.0828091538674187	0.0454394453462229	0.0110906942075876	-0.00301424928514537	-0.0256309287050321	-0.000595002020384675	-0.00805319534659544	0.0027072558935864
-0.0189629877531902	-0.0255085694281856	0.0186838393522643	-0.051202700251162	0.00553731932200693	0.0872249594757496	0.000608758401530862	-0.00757567596483364	0.000834796750901393	0.00815083773030308	-0.0624891015459628	0.0882065870904253	-0.0
-0.0236250535430696	0.0595459942583444	0.000872464738519155	-0.0249426187578157	-0.00743670981508928	0.0137730950804197	0.0355312304113953	-0.0292688630309405	0.0258045801410194	0.0575323610870806	0.00200934402649453	0.0115591433267555	0.01143
-0.00671320437608378	0.0189401077300196	-0.0399291545423164	-0.0241384771231822	-0.0351002420054701	0.0152838608084693	-0.0893834069904443	-0.031507757183299	0.0137922199270338	0.0461510010395037	0.0260022774282889	-0.0215669012602813	0.004579
-0.0277475322433942	0.0195507231529556	0.00228583014347927	-0.0729850505149765	-0.00467415355933414	0.0244804798457564	0.0453539467790247	0.0134359156091145	0.0158794338070966	0.0129829901487951	0.0500350551279066	0.0313516324756044	0.01305147
0.0217322368047638	0.0119495009607365	0.0217905972745654	-0.0148540259334568	0.00114472211078217	-0.0150417444970103	-0.0104683284675614	-0.0454547656126856	-0.000747320440467521	-0.00401534267418394	0.0493888623450991	-0.0313457830278011	-0.0189797213058504	-0.0417978355657211	0.0435198264037664	0.0316896766041585	-0.0491499562221476	0.000652207679484305	-0.0292468677994197	0.0339035359842626	-0.0491780153601495	0.00118004962731409	-0.00270624257670047	0.0128334829022628
-0.00204125907179612	0.0384834937700931	-0.0111578102232059	-0.0125468186780239	0.0117299202867436	-0.035759811817451	-0.0159620499341657	-0.00560048984572472	0.00552422094939471	0.0179287329001483	-0.00571972163175337	0.000979823845873226	0.0
0.0348719566669977	0.0262628017996795	0.0234319555036398	0.00100691782115657	0.00149863707398504	-0.0300180910602413	0.0227375199704821)
trace.cor	9.25530507263517
x
1	cailliez
2	3
x
1	Cailliez correction applied to negative eigenvalues: D' = -0.5*(D + 0.337925556316991 )^2, except diagonal elements
Eigenvalues	Corr_eig	Rel_corr_eig	Broken_stick	Cum_corr_eig	Cum_br_stick
1	3.07599616601904	5.41037989266842	0.584570670573042	0.123902976537562	0.584570670573042	0.123902976537562
2	0.109248076423033	0.629257061391182	0.0679887973927174	0.0935999462345318	0.652559467965759	0.217502922772094
3	0.0921040257044342	0.351574854723886	0.0379863064442225	0.0784484310830167	0.690545774409982	0.295951353855111
4	0.0695656581334812	0.25373118885753	0.027414675893043	0.0683474209820066	0.717960450303025	0.364298774837117
5	0.0600139772896484	0.235059295109383	0.0253972498220912	0.060771663406249	0.743357700125116	0.425070438243366
6	0.0368872060723633	0.23177348383115	0.0250422305923147	0.0547110573456429	0.768399930717431	0.479781495589009
7	0.0247033078617278	0.211653132815883	0.0228683043027582	0.0496605522951379	0.791268235020189	0.529442047884147
8	0.0152739426649449	0.163303865940079	0.0176443525803287	0.0453315479661336	0.808912587600518	0.574773595850281
9	0.0101360595490738	0.138040436122347	0.0149147364715709	0.0415436691782548	0.823827324072088	0.616317265028535
10	0.00890964328906717	0.122648278657187	0.0132516732506006	0.0381766658112514	0.837078997322689	0.654493930839787
11	0.00794783345646687	0.117292058384237	0.0126729543179544	0.0351463627809484	0.849751951640644	0.689640293620735
12	0.00534777927367247	0.104454085297071	0.0112858608632909	0.0323915418443093	0.861037812503934	0.722031835465044
13	0.00376176612110532	0.0990648560121038	0.0107035754342669	0.0298662893190567	0.871741387938201	0.751898124784101
14	0.00346938757417206	0.0941060788425832	0.0101677986953475	0.0275352869880544	0.881909186633549	0.779433411772156
15	0.00127797093631775	0.0828895549454268	0.00895589656903946	0.0253707848235522	0.890865083202588	0.804804196595708
16	0.00101875074756455	0.0822542825410816	0.00888725783705173	0.0233505828033502	0.89975234103964	0.828154779399058
17	0.00054903369449423	0.0781543675981193	0.00844427784765254	0.0214566434094108	0.908196618887293	0.849611422808469
18	0.000254312639144993	0.0708029821496647	0.00764998901646207	0.0196741122151149	0.915846607903755	0.869285535023584
19	0	0.0696280800123983	0.0075230453740812	0.0179906105316132	0.923369653277836	0.887276145555197
20	-2.00595451785025e-05	0.0679810427313916	0.00734508935122935	0.0163957141998748	0.930714742629065	0.903671859755072
21	-0.000286869918233554	0.066712436195136	0.00720802131011135	0.0148805626847233	0.937922763939177	0.918552422439795
22	-0.000894662104252139	0.0648909812478739	0.00701122013143951	0.0134375612417218	0.944933984070616	0.931989983681517
23	-0.0013678230010372	0.0602978458339055	0.00651494957331942	0.0120601507734023	0.951448933643935	0.944050134454919
24	-0.00275941628527024	0.0589018517194045	0.00636411779591767	0.0107426277167488	0.957813051439853	0.954792762171668
25	-0.00361380883613092	0.0571150817124628	0.00617106419120997	0.00948000145412253	0.963984115631063	0.964272763625791
26	-0.00646243746567182	0.0562308153115482	0.00607552261867671	0.00826788024200132	0.97005963824974	0.972540643867792
27	-0.00762002623610088	0.0547897471537039	0.00591982076481723	0.00710237907650015	0.975979459014557	0.979643022944292
28	-0.010697315557809	0.0530402984829658	0.00573079958647588	0.00598004462083236	0.981710258601033	0.985623067565124
29	-0.01614088552755	0.0500275846844754	0.00540528748559463	0.00489779353858128	0.987115546086628	0.990520861103706
30	-0.0208615473749545	0.0422197949689603	0.00456168593445829	0.00385286145916644	0.991677232021086	0.994373722562872
31	-0.0251034067364794	0.0328363616114883	0.00354784216768547	0.00284276044906543	0.995225074188771	0.997216483011938
32	-0.0389463857768314	0.0279851324790239	0.00302368557917842	0.00186524334251607	0.99824875976795	0.999081726354454
33	-0.0481773751242038	0.016208262603081	0.00175124023204848	0.000918273645546373	0.999999999999998	1
34	-0.0641582921236581	0	0	0	0.999999999999998	1
35	-0.0784983145505114	0	0	0	0.999999999999998	1
Axis.1	Axis.2	Axis.3	Axis.4	Axis.5	Axis.6	Axis.7	Axis.8	Axis.9	Axis.10	Axis.11	Axis.12	Axis.13	Axis.14	Axis.15	Axis.16	Axis.17	Axis.18
Crocodylus niloticus 18 days (21%)	-0.629251491978004	0.0320838591895881	-0.0507965686430252	0.0278167538524622	0.0110563926308893	0.000553813314397179	-0.00616579137322655	-0.0218721919906607	-0.00680558649834529	-0.0156939813576308	0.01647861309577	-0.0139132255635524	0.0262069336223596	0.00080921145132273	-0.000581143080461456	-4.44908020854434e-05	-0.00133486028803288	0.000952913068825276
Crocodylus niloticus 33 days (39%)	-0.506323364745872	0.0599825253579364	-0.00481567780398544	0.0516651712263998	-0.0354165185539844	0.0968270432195253	-0.0154228931337159	0.0292016003013843	0.011256865664401	0.00397908620267781	-0.0118849706783607	4.04501101461796e-05	-0.0176776184384206	-0.00505714407006467	0.00341911635957843	0.000722640446444611	-0.00210451854971505	-0.0010784020009423
Crocodylus niloticus 39 days (46%)	-0.17066595242737	0.0578381952481354	-0.0470375899116848	-0.078275086604327	-0.0509728217896039	0.0123604765464829	-0.0560451109572065	0.00566640468085382	0.0184313861294004	-0.00116694309849206	0.0138030418000694	0.000993809373654859	0.00528277879363822	0.00587518151282387	-0.00117727152037945	0.00327750913047526	0.00143788454083754	0.00104062894060674
Crocodylus niloticus 41 days (48%)	-0.0777659228110242	0.0619134746495512	-0.0459880356138632	-0.0532760873022532	-0.00267880827520811	0.0130203901564397	0.0161234462736219	-0.00445277462173795	-0.0115053109304036	0.0269212578825407	-0.0287876819812703	0.00190594362549032	-0.00370305204855753	-0.00206056530581647	0.000242122370844096	-0.00977640996230185	0.00513390320301872	-0.00220936662570007
Crocodylus niloticus 45 days (53%)	-0.0646485817425606	0.0609854390912767	-0.0330436317542008	-0.0551082936965813	-0.00455257524028035	0.0282883926948381	0.0347046319348562	-0.0245489565865542	-0.00626806458925778	0.00986062354412178	-0.0151683191013212	0.01029339250842	0.00222491344891475	0.00550690237067476	-0.00570686088041417	0.008965440571827	-0.00250439533781186	0.00119828871880044
Crocodylus niloticus 48 days (56%)	0.147735028434551	0.0932529076518751	-0.0787264819256373	-0.0187409917625336	0.0400330586809246	-0.019647807187737	0.0284441960912619	0.0147059154170272	-0.00388704704990523	-0.0195841476753329	0.0196949551788443	0.0128372852398916	-0.0156821063263262	0.0090191800910476	-0.00548377954269054	0.00213907432929956	-0.00537916234956556	-0.00147552917724406
Crocodylus niloticus 55 days (65%)	0.26508344656594	-0.00627429899229164	-0.0126009750060674	-0.0492250650515147	0.0155180615485498	-0.0129883984040548	0.012295552542983	-0.0122962452691761	-0.016692089853737	0.000430000853370165	0.00549817732092067	0.00961715679481377	-0.00263016420017717	-0.030383810903583	0.0107971276902526	-5.30379105820741e-05	0.00591359202240805	0.00628285733912004
Crocodylus niloticus 63 days (74%)	0.284042936096189	-0.0507639605142683	0.0348241349884156	-0.0679456006419655	0.0324048510895865	0.0168578193569768	-0.0216103684947382	0.014654240178681	0.00637585483978721	-0.0357278340146189	0.0187172901226258	-0.0218307133565871	-0.00608555384089504	0.0122848033364436	0.00166229575895369	0.00506008565244569	0.00619738575871601	-0.00176326747794642
Crocodylus niloticus 67 days (79%)	0.374179765339354	-0.00958136326781586	0.00722505762300414	-0.0691390041711897	0.0145843566584137	0.00109969558237538	0.00331249287205849	0.00538090774332202	-0.00937870077141666	0.0097864471139198	-0.00258902364183768	-0.0228628166830286	0.0120453425999268	-0.00898609885400674	-0.00961783592331933	-0.00418758666290558	-0.0103752684562377	-0.00186776248207222
Gallus gallus 11 days (52%)	-0.197747378698356	-0.100614101776444	-0.0805263861783334	0.0195072000288074	0.0856704660647155	0.00499058702916383	-0.0355157069252413	-0.0256036454068557	-0.0171188445384304	-0.00637764130682184	-0.00664011342979784	0.00977550429009679	-0.0095576447051491	-0.00452240041537407	-0.00143303728379119	0.00139599572008936	0.00137404525746369	-0.00145959250794992
Gallus gallus 12 days (57%)	0.0480702244487957	-0.0812838437165397	-0.0749153870431451	0.0347826143562636	-0.0136683657285041	0.0380445293664075	0.058339167667938	-0.0185418768844772	0.0302466657689224	0.00812002951294449	0.00704613474029273	-0.017057324847747	-0.00875878347293535	-0.00371966548468542	0.000710901343673039	0.00104317751890575	-0.000874072193142504	0.000206364495117815
Gallus gallus 13 days (62%)	0.118966424855121	-0.0518528142689869	-0.0417180471335981	0.0183018557264911	-0.0192436101495476	0.0516355420163612	0.0203639654588172	0.0159005206089619	-0.012753285922833	-0.0192994298645938	0.0196161639865104	0.0259998102125678	0.0232281976403239	-0.000307576549829375	0.00685393920333061	-0.0111021060801884	-0.00231958486356203	-0.00152665904926291
Gallus gallus 14 days (67%)	0.146036236049307	-0.0158261130296812	-0.0492524137521022	0.0138677072473704	-0.0286457989448403	0.0120155009307989	0.00274664775237395	0.00956484817311787	-0.0120498196502021	0.0293849089381325	0.0181684851397604	0.0121683368990206	0.0115048520262768	0.0140672103347215	0.000196873182701191	0.0154711197277673	0.00360745864446936	0.000901964913700392
Gallus gallus 15 days (71%)	0.209376001254177	-0.016428752219773	-0.0232510551604103	0.0132762498305567	-0.0558618864258193	-0.0192561577481675	0.000259530973398457	-0.0145968836579671	-0.0253050047115306	0.00256059535116728	0.0228044979837079	-0.011216190653034	-0.0142511405178625	0.00277505951762994	0.0109967413312546	-0.00407432303631166	0.00309575828660201	-0.00276663944850614
Gallus gallus 16 days (76%)	0.246370525060239	-0.0424119752196076	-0.00864144006414537	0.00506188154455946	-0.0407053523070767	-0.0176754913529388	-0.0090612506893797	0.00306874064544213	0.00118631314651577	-0.00957609735862642	-0.00476270009640022	-0.00638845122072214	-0.0110810302750815	0.0132305702083109	-0.0126422375333322	-0.00757239962447384	0.00335939028874216	0.000673096306324454
Gallus gallus 17 days (81%)	0.260778682438749	-0.0448347002752815	-0.0123753603815276	0.00519058299016152	-0.0436399304627476	-0.0148551939147567	-0.00783067514086397	0.00306658652374168	0.00368660479867869	-0.00656296044471314	-0.00977493489149615	-0.000226275255584786	-0.00111129966060528	0.0054510305146601	-0.00419258465282017	-0.00369919406213833	-0.000174023036798126	0.0067080988659693
Gallus gallus 18 days (86%)	0.275170136354833	-0.0474115037965266	-0.01641900444913	0.00544706255667471	-0.0467844710042272	-0.0117784827424361	-0.00683901364915512	0.00342525995569305	0.00672934832627621	-0.00363779170872122	-0.014895744877121	0.00514863420886148	0.00948333962414696	0.00107718040629003	0.000988039859174135	0.000295753520844391	-0.0080564959352605	0.00349379257910151
Gallus gallus 19 days (90%)	0.317414525871757	-0.0362535788291559	-0.0235855490552759	0.0171951234803494	-0.062413456849597	-0.0340015107686469	-0.00402470506486107	-0.00211458878706081	-7.759065172724e-05	-0.0162552688609603	-0.0113991599772738	-0.000457310474959102	0.0036106075186878	-0.0232395790340158	-0.00298876138204261	0.00966727652348317	-0.00047408310358206	-0.00668949857220483
Centrochelys sulcata 40 days (40%)	-0.266400143320605	0.0759743888801988	0.0145835130705723	0.0193198086169098	-0.0262840424869989	-0.0691875299281174	-0.00350339005458552	-0.0234304489504081	0.022085895469836	0.0118980743050912	0.024256707739747	0.00713788684271641	-0.00761226044510913	-0.0132992220120154	-0.00423722741377278	-0.00196922167281494	-0.00121435834162486	-0.000873879062141621
Centrochelys sulcata 45 days (45%)	-0.239695746406724	0.0507282580818383	0.0142670711342912	0.0227862705829477	-0.0231200033306536	-0.075417576314117	0.015884148331981	-0.0260837807974917	-0.0176090584694135	-0.00511789052201	-0.0170572735253694	0.00270324588890514	-0.000866214739397718	0.0160770563203	0.00372116470619639	0.0028048306683806	0.000613214872852404	-0.000657759430596616
Centrochelys sulcata 50 days (50%)	-0.104036103604585	0.0756550090060975	0.0408794299131831	0.0188565121643224	-0.0167187212425571	-0.0300634296455915	0.0176489599869032	0.0646891732552138	-0.0272785253988979	-0.00865825949568789	0.00677000927398041	-0.0083274558309515	-0.00762933794407418	-0.00818971014036472	0.00263661442294931	-0.00184114216619902	-0.00286203427572562	0.000958478255009138
Centrochelys sulcata 55 days (55%)	0.11001713317953	0.0759347143602028	0.00304859926133339	0.0449888168878941	-0.000739647718840375	0.0258139633045731	0.00422416998311708	-0.00665679431770692	0.0114472030554053	-0.0276010876166241	-0.0186456201741585	0.0028518196087409	0.0111023812899534	-0.0105783023992613	-0.013150640098837	-0.0035006572723896	0.0101740996395875	-0.00070406199505459
Centrochelys sulcata 61 days (61%)	0.169812945321575	0.0816543649356819	-0.0160011783401699	0.055311033837287	0.0191714062692801	0.0153871212269139	-0.0140144952494868	-0.000861254769847208	0.0173286860707363	-0.0156041304637736	-0.0130327184240635	-0.0188793394974781	-0.00367809964947922	-0.00263373287331864	0.00981412833661658	0.00613271322839516	-0.00177361095284622	0.0045029795205553
Centrochelys sulcata 70 days (70%)	0.234210308767267	0.0558883231912911	0.0192833993648765	0.0515471840952571	0.0238893554509486	0.0378796292095634	-0.0336502336315286	-0.0284882046544578	-0.0241645464906148	0.0218084501390033	0.00812659037366761	-0.0135643944230502	0.00186646664603684	0.00555750226706987	0.00220947053424181	-0.00465079819022984	-0.0011689358565407	-0.00394891053548238
Centrochelys sulcata 75 days (75%)	0.28006483147021	-0.0262099493550576	0.0344109732512063	0.0436594484834506	0.0376256782328616	0.0252970245683946	-0.00400921823856155	-0.00686082279311396	-0.0130058736016626	0.0165371780761202	0.0155348975373334	0.0113420956527816	-0.0175042513878801	0.00249072587956504	-0.0108061632438962	-0.00217933026599013	-0.00124908190558316	0.00428090909298757
Centrochelys sulcata 80 days (80%)	0.360912027715509	-0.048131279140347	0.0769128953964474	0.0356118277545959	0.0388090271623061	0.00218072377403819	0.00575667146914099	0.0160503883745022	0.0139229184321486	0.0136694001825416	-0.0116857239877326	0.0110710081411641	-0.00131471555281727	-0.00524679132072929	0.00187993201920212	0.00808125618973591	-0.00117115245068238	-0.00386057233675846
Pogona vitticeps 15 days (23%)	-0.63862439213074	-0.0730527522410813	-0.00287669017697494	-0.0827921367019984	-0.00717696706691038	-0.0113159133789273	-0.0132873170574272	0.0122978562636743	0.0307948200468123	0.0125102862131732	0.0150061902123064	0.00758662380342659	-0.00755177926379428	-0.00817924834165341	-0.00114392490739124	-0.00318474378637779	-0.000212845001667195	-0.00125855295059073
Pogona vitticeps 18 days (28%)	-0.607309400055562	-0.0895847004682687	-0.00302381272383036	-0.0555836776520142	-0.00108594187138325	-0.00114973362826113	0.0181380869411054	0.0156628043121393	-0.0319016818035935	-0.00754500919776059	-0.0313123320059533	-0.00785480719849563	-0.00484952366614041	0.00549941702814168	0.00152659935532319	0.00246580825123286	-0.000189237723771135	0.000102327427466203
Pogona vitticeps 24 days (37%)	-0.459948284063867	-0.0874032990675041	0.0485626481891594	0.118096975501462	-0.0236757892440767	-0.0329814329219077	-0.00202365339425971	0.0103342479785041	0.00533502987026639	0.00200196570531907	0.000298566113415265	0.00224496030723221	0.00449417193127714	0.00513634992188152	-0.00182567566087979	-0.0015145327646751	0.000459655118060208	0.000485842610326259
Pogona vitticeps 28 days (43%)	-0.227908967555515	-0.00615299792288835	0.0866722617907157	-0.0165702285479006	0.0692229859925732	0.00510604222986642	0.0610771897378825	-0.0331660834205312	0.0154432338894863	-0.0104196789232405	0.00780830466355275	-0.0124527821348542	0.00170388206935271	0.00208204343791911	0.00297781780398701	-0.00100106921501961	-0.00187998717336455	0.000641189976997425
Pogona vitticeps 32 days (49%)	-0.162544923777433	0.0265124726790848	0.102445422472376	-0.0132596233139796	0.0722978668877214	0.00464493352384884	0.00252229257203589	0.0184367187308304	-0.00980955863478024	-0.00615142121313207	0.00753702570487081	0.0179960575228208	0.00717779395952755	-0.000870076639515123	-0.00414700528536177	0.00278584886513417	0.00233710850064767	0.000110134222378191
Pogona vitticeps 36 days (55%)	-0.0166312457869764	-0.00595159684364546	0.133995868492021	-0.0329321752640978	-0.0640702087827243	0.0238504805232202	-0.00588712653483973	-0.00707029760442467	-0.00724688896034509	0.0240862260150183	0.00655563346610269	-0.0127329689334883	0.00925517977583609	-0.00215093330466841	-0.00164546276646796	0.00155649748704834	0.0028417741911302	0.0012846742686228
Pogona vitticeps 48 days (74%)	0.117417318571722	0.00754857864080808	0.0748464332384503	-0.031649510274665	-0.00404831713381074	0.00440861894405039	-0.0591150802172204	-0.0348650531315832	0.0105875681851026	-0.0171261122480709	-0.0160393191698022	0.020524288931603	-0.00550328067543241	0.00587218671523014	0.00858646119829757	-0.00313844837805543	-0.0061109606623898	-0.000530708776465218
Pogona vitticeps 60 days (92%)	0.342818319788454	0.0233106174426481	0.00312544992004316	-0.0173973359024345	0.00502385493119923	-0.0207106056890722	0.0389195717641723	0.0183468050078661	0.0351100846077301	0.0108355409086397	-0.0105411270929455	0.00914527662508411	0.00619817032538818	0.0172597177800018	0.00914973546522626	-0.0058726000208603	0.00375675054586284	-0.00210160579449014
Massospondylus carinatus	0.0610250815219118	0.00076045253894889	-0.0694878729889873	0.0196047361232297	0.106195873009424	-0.0492330638935031	-0.0427546925473495	0.0310568854931	0.0128890002255909	0.0277156144270347	-0.00950452139857456	-0.013619530513905	0.01166284553848	-0.000646471445136833	0.00241053023404862	-0.0025029359579253	0.00112664758748592	0.000948227621518605
x
1	3.20085627128588
Axis.1	Axis.2	Axis.3	Axis.4	Axis.5	Axis.6	Axis.7	Axis.8	Axis.9	Axis.10	Axis.11	Axis.12	Axis.13	Axis.14	Axis.15	Axis.16	Axis.17	Axis.18	Axis.19	Axis.20	Axis.21	Axis.22	Axis.23	Axis.24	Axis.25	Axis.26	Axis.27	Axis.28	Axis.29	Axis.30	Axis.31	Axis.32	Axis.33
Crocodylus niloticus 18 days (21%)	-0.805967555595234	0.191884685705476	0.0779376108325425	0.0735389195190614	-0.0776416655540413	-0.0213715558440722	0.0267290442959639	-0.00782863888266545	0.0514350114678698	-0.033174222940253	-0.0340646704314118	-0.0307991098192754	-0.085930575496964	0.0378331235882935	-0.0864155871160546	0.0277068311838018	0.0600912294415829	-0.034230661620066	0.00285682447539705	0.0712372975667177	0.0106465891338102	-0.0181398618297608	-0.00165422701586537	0.0307042862203262	0.0125564097325942	0.00456693367523156	0.00153726803646745	-0.0169045464231806	0.0110481131112416	-0.0355132497966312	-0.00671320437608378	0.0500350551279066	-0.0491780153601495
Crocodylus niloticus 33 days (39%)	-0.669462547392877	0.114709924800062	0.0429555880476432	0.14102560403149	-0.0701003048625104	-0.12032312316897	0.0964298513224164	0.0862271157718441	-0.0957429254325713	-0.0218521042767913	0.00562465541192688	0.0527055111907509	0.0971409137605193	-0.0314397814386517	0.0892284266186251	0.0343721232402307	-0.0527581603991304	0.00532874180538242	-0.0258989017234879	-0.0397018847982307	-0.00845845076369103	0.0261372215798462	0.0100457634225725	-0.0134037662754609	-0.00946104066384182	-0.0336026159052675	-0.00145615348704944	0.026100630731123	-0.00367124960139535	0.0367098105342137	0.0189401077300196	0.0313516324756044	0.00118004962731409
Crocodylus niloticus 39 days (46%)	-0.245488275802149	-0.181307567689949	0.0478827335587211	0.133087035596707	0.0703453785510685	0.111873326412732	-0.0610816779382042	-0.0949466009230964	-0.0994216054753701	0.039708068755757	-0.0859812074623775	-0.0185905262374887	0.113325574134856	-0.0831297958409869	-0.0401407013624338	0.0172727123675479	-0.0240361342282924	-0.0114383075250632	-0.0234975739088208	0.0326512383761991	0.068210916901728	-0.0341768778957549	-0.00900369565207896	-0.0180787142753377	0.000443226004444971	0.00533991593851721	-0.0113205983592892	0.0370899274268611	-0.00141628717490925	-0.0572547614483529	-0.0399291545423164	0.0130514732388233	-0.00270624257670047
Crocodylus niloticus 41 days (48%)	-0.117516984082952	-0.21961249051849	0.0829470132812695	0.0794128469315825	0.0394678739121518	0.13544331739057	-0.012893216600005	0.0322064310503384	-0.0575350067736817	0.00380297204802297	0.084217973766082	0.0489676451429591	-0.0526401975089838	0.0316111949453794	0.0282398908713029	-0.048236503425109	0.0123427266579184	0.00609844472146505	0.0538391135318872	-0.0459956329744623	-0.0228912772745245	0.00942908924817839	0.0021585025364477	0.156281517828517	-0.00648681449894575	-0.00655082220949766	-0.0312834337861086	-0.000471733710108282	-0.00810003283992436	-0.00953790296649747	-0.0241384771231822	0.02247272544547	0.0128334829022628
Crocodylus niloticus 45 days (53%)	-0.0989158613894111	-0.219110583181173	0.0712459316870044	0.0774814717876656	0.0604788204900046	0.127694990362661	0.0155375525819003	0.0583857777004844	-0.0310035318132751	-0.0535809994436623	0.0804336608734137	0.0361874399987818	-0.0497298298497136	0.0265056093047194	0.0142462553343472	-0.0278260297111294	0.0447111549534619	0.0452255185410744	-0.00869383506604882	0.0655416390886169	-0.053387560588408	-0.0185308063457938	-0.0137341433867902	-0.135031723090832	0.00318457788901359	0.0026875363568465	0.0411518630826659	-0.0236725660347262	0.00301262118208287	0.0404665934636728	-0.0351002420054701	0.00269849356965829	-0.00204125907179612
Crocodylus niloticus 48 days (56%)	0.202510761718425	-0.10229890311915	0.151172033388753	0.0500722456063696	-0.150822992491096	0.015662122230822	-0.0339591183822317	0.033988255049203	0.130436004064667	-0.0357540031173147	-0.0429947718524064	0.0155542455776498	0.0832241878323411	0.0237734131178531	0.036681452272118	-0.0368559881282337	0.0546641004279617	-0.0173861067374778	-0.0145019820030176	0.00877919445711835	0.0416605767089106	0.0279029774771098	0.00407157985900878	0.00200718575491016	0.00169129057095579	0.0281791854864983	0.00416939903655727	-0.0509115472539517	0.0941424512291583	-0.0370921008695307	0.0152838608084693	-0.0274562092770948	0.0384834937700931
Crocodylus niloticus 55 days (65%)	0.364744821948445	0.0592133177959479	0.0185109575576881	0.0158370989128242	0.0247859986209267	0.0239120956339177	-0.0107114764666048	-0.0695527264655762	0.116229718997657	-0.00814961033195115	0.0328923834923101	-0.0124774612956711	-0.0462063342260384	-0.00504468797086948	0.0610169516023127	0.145060187716243	-0.0586038278287883	0.00795461568153357	-0.021374605274764	-0.0422363678057531	0.00150142015459713	0.0401437531237127	-0.00765025755718923	-0.00768804453553963	-0.0453917166566365	0.0252561955901656	-0.0260295277801245	0.00257244775707444	-0.00338109330154113	-0.0116071242873838	-0.0893834069904443	-0.0218465716574882	-0.0111578102232059
Crocodylus niloticus 63 days (74%)	0.381729031698937	0.110458809311276	-0.0787911551708114	-0.000905168612808267	-0.00786253861334962	0.0830463082434687	0.0768105993116226	-0.0668094516431079	0.0776322111339639	-0.0159780368420448	-0.0338189601414433	0.0231321196121209	0.0838447620715805	-0.0707986847911987	-0.0946026606940741	-0.104960258837642	-0.0385133150066437	0.00387763841240286	0.00138283018809099	-0.00465180679125726	-0.0164280712664429	0.0317151126556369	-0.00605092994426647	0.0381734238987493	-0.00621146699101641	0.00543975973152506	0.0542762219890361	-0.0387648416500445	-0.03347867589683	0.0763279168938476	-0.031507757183299	0.000937982524567098	-0.0125468186780239
Crocodylus niloticus 67 days (79%)	0.474678822099083	0.129979900119362	-0.110990719898622	0.0432254120292215	-0.0762239801066635	0.146087148796877	-0.036748340926123	0.0771747628915907	-0.0410763927140101	-0.0114531425817816	-0.0440477953209758	0.0415157528167092	-0.0142375719450124	0.0449677950021284	-0.0265954135989458	0.0457805518077194	0.0194779763566242	-0.0752221474011344	0.0150465704102316	0.00454902448497057	0.0236942936682673	-0.0635160108447876	0.00330133445953042	-0.00885329350371609	0.0712682316677218	0.0185299164938077	-0.064255767292872	0.0556194410215083	-0.0341953498390195	0.0418045831540655	0.0137922199270338	-0.0482505291079089	0.0117299202867436
Gallus gallus 11 days (52%)	-0.280222342441862	-0.0282760078743544	0.103170263291016	-0.266127952236836	-0.00865308589041241	0.109251373732387	0.00285729503168369	-0.108328590435613	-0.08435766221022	-0.0387400168811331	0.0699012488276266	0.0310409901773388	0.0807860360450858	0.0691185249814153	-0.0280180831539753	0.036344013638295	-0.0138645428813749	0.0249548344812462	-0.00174524735702903	0.00458337248368874	0.000708583117464963	0.0414357766379493	0.00321651813442616	-1.4672570861964e-05	-0.0102613894412043	-0.00970891029824809	-0.00936573537496545	0.0138157143998151	0.0248661245040272	-0.00971092244677279	0.0461510010395037	-0.0336104474050733	-0.035759811817451
Gallus gallus 12 days (57%)	0.0694343122929675	-0.00707978830813327	0.184774190452737	-0.130237430531223	0.124835897557196	-0.013334552929918	-0.00396076306577885	0.137613509864158	-0.0227134348707656	-0.0741511563054021	-0.0500452327711794	0.0151549326032329	-0.0408307025587012	-0.123496725969375	0.0172617139779838	0.00987263180770648	-0.0437137885584455	-0.0452644397968611	-0.00604218387817039	-0.0331136824512819	0.00509885658105226	-0.0427841484044187	0.000147504929237866	0.003536921386643	0.016461075102618	0.0569953253967041	0.00336384481938482	-0.0816442259814032	-0.0361190124484698	-0.0236250535430696	0.0260022774282889	-0.0114347923035111	-0.0159620499341657
Gallus gallus 13 days (62%)	0.170398129374285	0.000800595158838074	0.150285284231514	-0.0613987153979932	0.137267686555349	-0.0473439592313699	0.0601641339952357	0.0899211889855149	0.0360133570045299	0.0319518038619387	-0.0786241764345976	-0.0811211499158077	0.051110133379382	0.0896959178034636	-0.00443883144726024	0.0253783626194014	0.0178537717156653	0.00735879449989797	0.0401877218842818	-0.0203661171466394	0.00920615044551334	-0.0893405141259268	-0.012910186678651	0.0279889008298378	-0.0451282232177072	-0.03528486308327	0.0476286846301938	0.0534820113940787	0.0456890707644758	0.0595459942583444	-0.0215669012602813	-0.00220285986343654	-0.00560048984572472
Gallus gallus 14 days (67%)	0.208455226541617	-0.0151935173200541	0.147917504227882	-0.021351857488411	0.0962848898363541	-0.0492530356884878	0.00832726813013714	0.0419533792730473	0.0168903326213015	0.0797132653271827	-0.106881106014401	-0.00929429581079178	-0.00508540560344226	0.0613587595426814	0.00827156551931193	-0.0367582097744963	0.0297601901560189	0.00851541064963529	-0.0589163456091029	0.058441763239243	-0.0330353605570278	0.134002765740752	-0.00268876362493802	-0.00359325344717066	0.0135836023274386	0.00324711109941239	-0.0579929312136441	0.0299469903649228	-0.0828091538674187	0.000872464738519155	0.00457958922125381	0.000566371772850277	0.00552422094939471
Gallus gallus 15 days (71%)	0.295060023879691	0.046774770679261	0.0628106849813546	0.0236516992817437	0.0918259601735354	-0.0833115981151142	-0.0425348871418994	-0.0513005642882638	0.0483934289925471	0.00236770804614791	-0.0125139940599108	0.0853737895214942	-0.0268088533860853	0.0528860409645677	-0.0759481246459323	-0.0101308249862087	-0.112318905388487	0.0678090815980679	0.0321434225111868	-0.0404989440343839	-0.018254060480211	-0.0210240304964758	0.034012506804704	-0.0364823551891663	0.102217310195635	-0.0204530484552319	-0.0239690042671079	0.0040352374213514	0.0454394453462229	-0.0249426187578157	0.00983832935472553	0.038368405477561	0.0179287329001483
Gallus gallus 16 days (76%)	0.344042788323037	0.100544896834088	0.0151143907972541	0.015046959080902	0.0668975204305717	-0.0476446716724606	-0.0359626885371802	-0.0753082118672491	0.0438065040791153	0.00454157925266263	0.0551722372011714	0.0282278130382335	0.0124356295481165	-0.0525367533554978	0.00403747254388259	-0.0687426540078432	0.0630838548013728	-0.0387235964221065	0.0283009719941606	-0.0231135119833188	-0.0463825530582604	-0.0434301398709823	0.0353465948937523	-0.0445986428952273	-0.106817272703144	0.0566539925139867	-0.077102559916125	0.0612809756944457	0.0110906942075876	-0.00743670981508928	0.035829141986103	0.0306497953607477	-0.00571972163175337
Gallus gallus 17 days (81%)	0.360374134983397	0.11439918215006	0.00629899926807146	0.01952262727313	0.0659605204870027	-0.0306377204813616	-0.0618765511508204	-0.0555368824734659	0.0284516362809929	0.00456126344933015	0.0742155577359334	-0.00449514891421429	0.00336477164271412	-0.0423876071590177	0.0483889500612263	0.0129241401816471	0.0425859831201489	0.0229093539957074	-0.000577469622630075	0.017452150033272	0.046163586332211	-0.000617202351902072	-0.185164939197273	0.0163009840979066	0.0495711911895786	-0.0181128921346874	0.0118381388811204	0.00831257415820822	-0.00301424928514537	0.0137730950804197	0.039821376382892	0.0217322368047638	0.000979823845873226
Gallus gallus 18 days (86%)	0.375446432404492	0.125489068727691	-0.00312603650916172	0.022299072253521	0.0604748167661564	-0.0132467099574143	-0.0835753632797328	-0.0246758917827069	-0.00408337470929633	0.00524752929734197	0.0768169764916024	-0.0338084356126955	0.0044511711173197	-0.0206193972823367	0.052661829456644	0.0337978587341041	0.0309583726737992	0.0636595677462531	-0.0124219099760263	0.0819196003701287	0.0940139869332929	-0.00755198476284246	0.138975718050311	0.0372929103483066	0.0171988541196857	0.0039443251390174	0.0367485285884648	-0.0205435434022962	-0.0256309287050321	0.0355312304113953	0.0224189710022174	0.0119495009607365	0.00515335636803774
Gallus gallus 19 days (90%)	0.417540383067029	0.137923752160799	-0.0367134836388126	0.0318970429129116	0.022782754231379	0.00867148722464426	-0.14601570492665	0.040371969621708	-0.0759956120649246	-0.00555042728381512	0.0516904250027262	-0.05127508040955	0.0293560811900078	0.0446251421748792	-0.0689227053001496	0.053609647274917	-0.0314720214201097	-0.0971627731082133	-0.0259610484116786	0.0126403375753851	-0.0818219135408292	0.0301845653546639	-0.00596440468006078	0.0014214360809486	-0.0529752112904046	-0.0406886416169567	0.0609809505634777	-0.0437813935550528	-0.000595002020384675	-0.0292688630309405	0.0122020299031249	0.0217905972745654	0.0355052026567252
Centrochelys sulcata 40 days (40%)	-0.377662898445824	-0.146737884894603	-0.0889543714577439	0.0177685607745796	-0.0402060305935753	-0.088912777373246	-0.193889001141687	-0.0519988965097342	-0.0106330151359809	-0.056842461243082	-0.106582650501114	0.017797472276489	-0.0121132812389808	-0.0200391918652559	0.0135766513607667	0.0453668420738191	0.0450810987644764	0.0387497940315684	0.0651123985155452	-0.029496219611309	-0.0738636110254582	0.0347248581385026	0.00453548625455056	0.0181959583121974	0.0186355240629883	0.0699240584650635	0.0759928796829213	0.0412769988208096	-0.00805319534659544	0.0258045801410194	0.0127280066529575	-0.0148540259334568	-0.00678327581421167
Centrochelys sulcata 45 days (45%)	-0.344236907223521	-0.159544844565342	-0.0918972775363932	-0.030599258184415	-0.0130992461639101	-0.0746208394946726	-0.185253701855234	-0.0402195020929694	0.0115298330014922	-0.043920175237371	-0.0310053445924767	0.00532702245827946	-0.0374508681788968	0.0441816955553538	0.0140100192462959	-0.0581698866305396	-0.00806416106255721	-0.0299639264965092	-0.112643567641713	-0.0516559464979056	0.045502377105358	-0.0332002846540263	-5.24027750322076e-05	-0.00293969761611382	-0.02382856429117	-0.0712727455944901	-0.053356812560168	-0.0451391614820089	0.0027072558935864	0.0575323610870806	-0.00991684604972149	0.00114472211078217	-0.0190751562220053
Centrochelys sulcata 50 days (50%)	-0.156142679955574	-0.204914095088006	-0.0790215136753789	0.0615052338289847	-0.0319408280089471	-0.053376479264866	-0.0265922123050469	0.0689019574039259	0.0887169625044272	0.168262310190673	0.0818216609850917	0.0248438116445073	0.0480747914151385	0.0321067150768016	0.0104409756065795	0.00349537227998267	-0.0670367301170245	-0.0671884579365818	0.077024535868927	0.0240720668858085	0.0165619682711083	0.00925961253782122	0.000241483399542117	-0.0201770637802269	0.00678896679504152	0.0180398853602912	0.00796756169513517	-0.0303396916187968	-0.0189629877531902	0.00200934402649453	0.0230109186906532	-0.0150417444970103	-0.0457159263503574
Centrochelys sulcata 55 days (55%)	0.153326093259378	-0.118968216787925	0.0616993471369522	0.0512450329670209	-0.0654027160096912	-0.0996754519864963	0.073237621644476	0.0297291890956522	-0.0229242478169207	-0.0678065349352956	0.103629222737055	-0.113832707298778	0.0112189291170344	-0.0276499973417272	-0.111879327687179	0.0174065865012859	0.0652995985940737	0.000534687571752973	0.018828832055212	-0.102411407549855	0.0464509171361131	0.0560882173013777	0.0149425057772714	-0.0309135828282197	0.037635932619011	-0.000643637018389262	-0.024298516309984	0.0138100667814214	-0.0255085694281856	0.0115591433267555	-0.0098898838072873	-0.0104683284675614	0.00071248985534101
Centrochelys sulcata 61 days (61%)	0.236999597042207	-0.0717826662707673	0.0788729210100888	0.0398603369452383	-0.137664973153943	-0.10595737882274	0.0523646919810467	-0.0223341701206245	0.00107395082808983	-0.049379085254314	0.0486860587411825	-0.0256904750900922	-0.0178944688571243	-0.0528375125994991	-0.0119520156007354	-0.00596109762391151	-0.0767780136523965	0.0192448765203175	-0.0593197424491414	0.104715950671385	-0.0880402916586441	-0.0533316986071141	-0.0094588158881882	0.0565353649744495	0.00507130832814989	-0.00246186712245483	-0.0280709504057655	0.0418681393716731	0.0186838393522643	0.0114353063715406	0.00226617387935678	-0.0454547656126856	-0.00279125965629948
Centrochelys sulcata 70 days (70%)	0.317891979171913	-0.0144384732773305	-0.00358040758338874	0.0119633118328986	-0.085054289029831	-0.0949942339139873	0.112383866343371	-0.0510774510223579	-0.0655551591614182	-0.0355777612102835	-0.0398127929579718	0.143673552887118	-0.0510192325359795	0.0730842813055432	-0.0315515198753784	0.0183481219712209	-0.00889661413811519	0.0132226162516187	0.0244376029861357	0.0140703923191896	0.0866587223559165	-0.0125247264898225	-0.0310175127810207	-0.00566254785473824	-0.0905765959647281	0.0270103938778312	0.0322180218443752	-0.0241517638409156	-0.051202700251162	-0.00838328373757344	0.00196811783402046	-0.000747320440467521	0.0188796007186712
Centrochelys sulcata 75 days (75%)	0.379357741518677	0.0716750511744557	-0.0428176555087028	-0.0696698216702104	-0.00829380011767564	-0.0457704512806516	0.0739448292727743	-0.0321137833161398	-0.0044396751738848	0.0179339225375946	-0.00573218119323444	0.114044108486976	0.0307113874827903	-0.0377318942186104	0.0551105450170307	0.00875783907118228	0.112264397584918	-0.0558106364253692	-0.00615164738336148	-0.0181930221951782	-0.0504255891038958	-0.0095777565304364	0.0371553850926837	0.00187566508614796	0.0602510212403825	-0.090137295488507	0.0303654366285848	-0.00317178156579133	0.00553731932200693	-0.0426080637793903	-0.0452488316710476	-0.00401534267418394	-0.0211596363461389
Centrochelys sulcata 80 days (80%)	0.460488904088295	0.129143988108169	-0.163780075603695	-0.0596219494486202	-0.0727218610694002	0.0502769408670555	0.0102610846557458	0.104838421778082	-0.101260675357644	0.0228494006413824	-0.0281205938521981	-0.0209417699590319	0.0116397210151414	0.0144474989341873	0.0201904411720665	-0.00793500720066912	-0.00499830307741066	0.0495395849665318	-0.0186120669604776	-0.00144514564050513	-0.00323080125910334	0.0386667096192891	-0.0149964054952206	0.00203917669763106	0.00401133485472137	0.0809471055679629	-0.0423853736925285	-0.0268687038079776	0.0872249594757496	0.0143758331860771	-0.0277475322433942	0.0493888623450991	-0.0259809544595261
Pogona vitticeps 15 days (23%)	-0.814262285110145	0.245721432734423	0.0083900768021752	0.0566691317870816	0.0155880904858075	0.115847123062561	0.0122059334938277	-0.0317145331958914	0.038286899329231	0.0062923568539881	-0.0405448928845591	-0.0107415426253218	0.00117788196800955	-0.0348575514097904	0.00370590542018982	0.0339710304664341	0.00925504205086087	0.044332186139789	0.0799674782490028	-0.00159671793803143	-0.0324214538610367	0.0118860972891611	-0.00170771947787546	-0.0164908369284762	-0.0280235921806293	-0.0558039771400911	-0.0682768731234504	-0.0688271342121623	0.000608758401530862	0.0299903411405646	0.0195507231529556	-0.0313457830278011	0.0217467997279723
Pogona vitticeps 18 days (28%)	-0.781930976189393	0.241112158485109	0.00848801640022262	0.0160897601215658	0.0262792714228276	0.0951677937278933	0.0251096825399822	-0.00168397965467746	0.0529692206459941	0.0202719302657696	0.0581713718450133	0.00888289685038413	-0.0277577507342755	0.0426168594801532	0.0233698202960456	-0.0624123009309952	-0.0272534867856969	-0.0264962238069803	-0.0933152515130467	-0.0619862660128417	0.0150208816492848	-0.00304439749893136	0.00609054590276952	-0.00406588453547182	0.0225214206837811	0.0658514593724272	0.0753686578688159	0.0617530661864288	-0.00757567596483364	-0.0192997820727584	0.00228583014347927	-0.0189797213058504	0.0117295566032402
Pogona vitticeps 24 days (37%)	-0.6188358729213	0.131654824288864	-0.0684985261157361	-0.141092499774905	0.0204683642699182	-0.170802189151101	-0.0549387301028802	0.0237889538031775	-0.0744326972518637	0.0716718941079771	0.0510094898737285	-0.0199024847601896	0.00634270016922301	-0.0113338322772031	-0.0143439558172912	-0.0658958072001089	0.0151507243523469	0.0178783463120423	0.0441209094536857	0.0380287783448471	0.0162629614669053	-0.0227669900768664	-0.0182670951239417	-0.00393666955389676	0.00830176168347476	0.0233313067625658	-0.0180946437134412	-0.0149998373001385	0.000834796750901393	-0.0233795246628382	-0.0729850505149765	-0.0417978355657211	0.0348719566669977
Pogona vitticeps 28 days (43%)	-0.326433244888338	-0.136809246313965	-0.168624456086721	-0.160187132664288	0.0174397655400006	0.0380972890442691	0.0395246820198637	0.0636813899951674	0.0893083668468625	-0.123340170858967	-0.00325810834067166	-0.00902933889718529	-0.0199956332863816	-0.0420823366590271	0.0200472982906151	-0.00419264306118374	-0.0490293793156925	-0.055576757889224	0.0504745864459978	0.0635270648833525	0.0442114276167566	0.0505044947690834	0.00639818847868294	-0.0094917112289113	-0.00514501940956149	-0.0414374535403758	-0.00440194874954929	0.07202111450172	0.00815083773030308	-0.00610469711299057	-0.00467415355933414	0.0435198264037664	0.0262628017996795
Pogona vitticeps 32 days (49%)	-0.238589456029743	-0.178761965801816	-0.184449101675472	-0.0827226206318566	-0.0236186807427906	0.0252246557457642	0.0843431405701918	0.0349204102258216	0.0855558768190393	0.042019499150914	0.00423170402450552	-0.0197912279394335	0.0635789024549832	0.0157567596982083	-0.0246961665140385	0.0658893348840302	0.0429867496199634	0.0819513628818033	-0.0697644417984463	-0.0214189865750009	-0.0492240848317185	-0.0795402856301621	-0.00425737840917968	0.0156955129505471	-0.000500074020432982	0.019799763670777	-0.0152878256654696	-0.0289227599497487	-0.0624891015459628	-0.0365425222274487	0.0244804798457564	0.0316896766041585	0.0234319555036398
Pogona vitticeps 36 days (55%)	-0.0290249572072646	-0.11168469466585	-0.186382530895056	0.0797397946523451	0.174281334439695	-0.0252350247971778	0.124209081574703	0.00207621368541247	-0.033350729699219	0.0613983661993895	-0.025324630550124	0.0115880281217784	-0.0932729383629405	-0.0514646539905822	-0.0458411480442952	0.0225557515909051	0.0220640468147891	-0.000540118102773307	-0.0459335469523627	-0.00157113948582206	0.0147357026125946	0.0436314912122867	0.00872005498396483	0.0176324921256205	-0.021564246751675	-0.0158281300105309	0.0160383232177201	0.00121320695137718	0.0882065870904253	-0.00558463078049096	0.0453539467790247	-0.0491499562221476	0.00100691782115657
Pogona vitticeps 48 days (74%)	0.163631148985516	-0.0479880613395069	-0.0864809553316424	0.0446122147641665	0.0392127735924672	-0.0219795051384978	0.139525281959144	-0.160885304283801	-0.0552378220848392	-0.0572042809438704	-0.0420167739566955	-0.137208999575297	-0.00601620728671539	0.0815359149877114	0.104741442328089	-0.0482224256226634	-0.0289889248755249	-0.0535494457565666	0.0401263268883045	-0.0036212292758026	-0.0224749163569135	-0.0201452275564357	0.00699390296135807	-0.0132765925164727	0.0412902018596326	0.0251966357827536	-0.00181148712255225	-0.0478228673147124	-0.0155404790169385	-0.0179088164072454	0.0134359156091145	0.000652207679484305	0.00149863707398504
Pogona vitticeps 60 days (92%)	0.447100367406884	0.0907045061420249	-0.0615269021727405	0.0420357414937287	-0.0877329412863711	0.0552577949863575	-0.0591997932400209	0.0932080242387032	-0.00131256157807667	-0.0171090616295308	-0.0337388257193945	-0.0586256407502811	-0.0349482679397237	-0.00500593582226785	0.0254506183521886	-0.0779338441067923	-0.0288055949204616	0.097132355447729	0.028842373574904	-0.0295500795334103	0.0128391357126607	-0.00475466315456752	-0.00214911010732478	-0.020833377646025	-0.0424607771415802	-0.0757322947781445	0.0279314302857023	0.0320232360687913	-0.0334881158211372	-0.0855784105726399	0.0158794338070966	-0.0292468677994197	-0.0300180910602413
Massospondylus carinatus	0.0814821448713107	-0.0776818573594928	0.135161621907187	-0.123672747743174	-0.197637783668206	0.0662774908506259	0.015227586336012	-0.0726717714758915	-0.0356531852938164	0.166969381330792	-0.0334059179722253	-0.0463917374936995	-0.109845455348287	-0.0736489064714407	0.0146680155101248	0.00632354183704617	-0.0124991144298311	-0.0177242132308918	0.0026788684963795	-0.0295857624789359	0.00119094172261779	-0.00771513555836372	0.0103744118540776	-0.0301493063208742	0.0021487642958085	-0.023221611885236	0.0311829319695712	0.0107163200514085	0.00798898574651198	0.0336404405014498	0.0129829901487951	0.0339035359842626	0.0227375199704821
x
1	9.25530507263517
