# Supplementary material for: Conserved in-ovo cranial ossification sequences of extant saurians allow estimation of embryonic dinosaur developmental stages
Source: Sci Rep. 2020 Apr 9;10:4224. doi: 10.1038/s41598-020-60292-z (PMC7145871; doi:10.1038/s41598-020-60292-z)
Supplement: Supplementary file 10 — Supplementary Table S10. [file 41598_2020_60292_MOESM10_ESM.csv]

Table S10. Disparity distance matrix (from S9 matrix).
	Crocodylus niloticus 18 days (21%)	Crocodylus niloticus 33 days (39%)	Crocodylus niloticus 39 days (46%)	Crocodylus niloticus 41 days (48%)	Crocodylus niloticus 45 days (53%)	Crocodylus niloticus 48 days (56%)	Crocodylus niloticus 55 days (65%)	Crocodylus niloticus 63 days (74%)	Crocodylus niloticus 67 days (79%)	Gallus gallus 11 days (52%)	Gallus gallus 12 days (57%)	Gallus gallus 13 days (62%)	Gallus gallus 14 days (67%)	Gallus gallus 15 days (71%)	Gallus gallus 16 days (76%)	Gallus gallus 17 days (81%)	Gallus gallus 18 days (86%)	Gallus gallus 19 days (90%)	Centrochelys sulcata 40 days (40%)	Centrochelys sulcata 45 days (45%)	Centrochelys sulcata 50 days (50%)	Centrochelys sulcata 55 days (55%)	Centrochelys sulcata 61 days (61%)	Centrochelys sulcata 70 days (70%)	Centrochelys sulcata 75 days (75%)	Centrochelys sulcata 80 days (80%)	Pogona vitticeps 15 days (23%)	Pogona vitticeps 18 days (28%)	Pogona vitticeps 24 days (37%)	Pogona vitticeps 28 days (43%)	Pogona vitticeps 32 days (49%)	Pogona vitticeps 36 days (55%)	Pogona vitticeps 48 days (74%)	Pogona vitticeps 60 days (92%)	Massospondylus carinatus
Crocodylus niloticus 18 days (21%)	0	0.321428571428571	0.75	0.857142857142857	0.892857142857143	0.964285714285714	1	1	1	0.625	0.958333333333333	1	1	1	1	1	1	1	0.695652173913043	0.695652173913043	0.869565217391304	0.956521739130435	0.956521739130435	1	1	1	0	0.04	0.36	0.8	0.84	0.96	1	1	0.785714285714286
Crocodylus niloticus 33 days (39%)	0.321428571428571	0	0.428571428571429	0.535714285714286	0.571428571428571	0.642857142857143	0.678571428571429	0.678571428571429	0.678571428571429	0.458333333333333	0.625	0.666666666666667	0.666666666666667	0.666666666666667	0.666666666666667	0.666666666666667	0.666666666666667	0.666666666666667	0.478260869565217	0.478260869565217	0.478260869565217	0.565217391304348	0.565217391304348	0.608695652173913	0.608695652173913	0.608695652173913	0.36	0.32	0.32	0.6	0.56	0.6	0.64	0.64	0.535714285714286
Crocodylus niloticus 39 days (46%)	0.75	0.428571428571429	0	0.107142857142857	0.142857142857143	0.214285714285714	0.25	0.25	0.25	0.208333333333333	0.208333333333333	0.25	0.25	0.25	0.25	0.25	0.25	0.25	0.217391304347826	0.217391304347826	0.217391304347826	0.217391304347826	0.217391304347826	0.260869565217391	0.260869565217391	0.260869565217391	0.76	0.72	0.48	0.28	0.24	0.2	0.24	0.24	0.178571428571429
Crocodylus niloticus 41 days (48%)	0.857142857142857	0.535714285714286	0.107142857142857	0	0.0357142857142857	0.107142857142857	0.142857142857143	0.142857142857143	0.142857142857143	0.291666666666667	0.125	0.166666666666667	0.166666666666667	0.166666666666667	0.166666666666667	0.166666666666667	0.166666666666667	0.166666666666667	0.260869565217391	0.260869565217391	0.0869565217391304	0.0869565217391304	0.0869565217391304	0.130434782608696	0.130434782608696	0.130434782608696	0.88	0.84	0.6	0.24	0.2	0.08	0.12	0.12	0.142857142857143
Crocodylus niloticus 45 days (53%)	0.892857142857143	0.571428571428571	0.142857142857143	0.0357142857142857	0	0.0714285714285714	0.107142857142857	0.107142857142857	0.107142857142857	0.333333333333333	0.0833333333333333	0.125	0.125	0.125	0.125	0.125	0.125	0.125	0.304347826086957	0.304347826086957	0.130434782608696	0.0434782608695652	0.0434782608695652	0.0869565217391304	0.0869565217391304	0.0869565217391304	0.92	0.88	0.64	0.2	0.16	0.04	0.08	0.08	0.178571428571429
Crocodylus niloticus 48 days (56%)	0.964285714285714	0.642857142857143	0.214285714285714	0.107142857142857	0.0714285714285714	0	0.0357142857142857	0.0357142857142857	0.0357142857142857	0.416666666666667	0.0833333333333333	0.0416666666666667	0.0416666666666667	0.0416666666666667	0.0416666666666667	0.0416666666666667	0.0416666666666667	0.0416666666666667	0.260869565217391	0.260869565217391	0.0869565217391304	0	0	0.0434782608695652	0.0434782608695652	0.0434782608695652	1	0.96	0.64	0.2	0.16	0.04	0	0	0.178571428571429
Crocodylus niloticus 55 days (65%)	1	0.678571428571429	0.25	0.142857142857143	0.107142857142857	0.0357142857142857	0	0	0	0.375	0.0416666666666667	0	0	0	0	0	0	0	0.304347826086957	0.304347826086957	0.130434782608696	0.0434782608695652	0.0434782608695652	0	0	0	1	0.96	0.64	0.2	0.16	0.04	0	0	0.214285714285714
Crocodylus niloticus 63 days (74%)	1	0.678571428571429	0.25	0.142857142857143	0.107142857142857	0.0357142857142857	0	0	0	0.375	0.0416666666666667	0	0	0	0	0	0	0	0.304347826086957	0.304347826086957	0.130434782608696	0.0434782608695652	0.0434782608695652	0	0	0	1	0.96	0.64	0.2	0.16	0.04	0	0	0.214285714285714
Crocodylus niloticus 67 days (79%)	1	0.678571428571429	0.25	0.142857142857143	0.107142857142857	0.0357142857142857	0	0	0	0.375	0.0416666666666667	0	0	0	0	0	0	0	0.304347826086957	0.304347826086957	0.130434782608696	0.0434782608695652	0.0434782608695652	0	0	0	1	0.96	0.64	0.2	0.16	0.04	0	0	0.214285714285714
Gallus gallus 11 days (52%)	0.625	0.458333333333333	0.208333333333333	0.291666666666667	0.333333333333333	0.416666666666667	0.375	0.375	0.375	0	0.32	0.36	0.36	0.36	0.36	0.36	0.36	0.36	0.19047619047619	0.19047619047619	0.333333333333333	0.428571428571429	0.428571428571429	0.380952380952381	0.380952380952381	0.380952380952381	0.590909090909091	0.545454545454545	0.272727272727273	0.181818181818182	0.227272727272727	0.363636363636364	0.409090909090909	0.409090909090909	0.2
Gallus gallus 12 days (57%)	0.958333333333333	0.625	0.208333333333333	0.125	0.0833333333333333	0.0833333333333333	0.0416666666666667	0.0416666666666667	0.0416666666666667	0.32	0	0.04	0.04	0.04	0.04	0.04	0.04	0.04	0.285714285714286	0.285714285714286	0.142857142857143	0.0476190476190476	0.0476190476190476	0	0	0	0.954545454545455	0.909090909090909	0.545454545454545	0.181818181818182	0.136363636363636	0	0.0454545454545455	0.0454545454545455	0.2
Gallus gallus 13 days (62%)	1	0.666666666666667	0.25	0.166666666666667	0.125	0.0416666666666667	0	0	0	0.36	0.04	0	0	0	0	0	0	0	0.285714285714286	0.285714285714286	0.142857142857143	0.0476190476190476	0.0476190476190476	0	0	0	1	0.954545454545455	0.590909090909091	0.227272727272727	0.181818181818182	0.0454545454545455	0	0	0.24
Gallus gallus 14 days (67%)	1	0.666666666666667	0.25	0.166666666666667	0.125	0.0416666666666667	0	0	0	0.36	0.04	0	0	0	0	0	0	0	0.285714285714286	0.285714285714286	0.142857142857143	0.0476190476190476	0.0476190476190476	0	0	0	1	0.954545454545455	0.590909090909091	0.227272727272727	0.181818181818182	0.0454545454545455	0	0	0.24
Gallus gallus 15 days (71%)	1	0.666666666666667	0.25	0.166666666666667	0.125	0.0416666666666667	0	0	0	0.36	0.04	0	0	0	0	0	0	0	0.285714285714286	0.285714285714286	0.142857142857143	0.0476190476190476	0.0476190476190476	0	0	0	1	0.954545454545455	0.590909090909091	0.227272727272727	0.181818181818182	0.0454545454545455	0	0	0.24
Gallus gallus 16 days (76%)	1	0.666666666666667	0.25	0.166666666666667	0.125	0.0416666666666667	0	0	0	0.36	0.04	0	0	0	0	0	0	0	0.285714285714286	0.285714285714286	0.142857142857143	0.0476190476190476	0.0476190476190476	0	0	0	1	0.954545454545455	0.590909090909091	0.227272727272727	0.181818181818182	0.0454545454545455	0	0	0.24
Gallus gallus 17 days (81%)	1	0.666666666666667	0.25	0.166666666666667	0.125	0.0416666666666667	0	0	0	0.36	0.04	0	0	0	0	0	0	0	0.285714285714286	0.285714285714286	0.142857142857143	0.0476190476190476	0.0476190476190476	0	0	0	1	0.954545454545455	0.590909090909091	0.227272727272727	0.181818181818182	0.0454545454545455	0	0	0.24
Gallus gallus 18 days (86%)	1	0.666666666666667	0.25	0.166666666666667	0.125	0.0416666666666667	0	0	0	0.36	0.04	0	0	0	0	0	0	0	0.285714285714286	0.285714285714286	0.142857142857143	0.0476190476190476	0.0476190476190476	0	0	0	1	0.954545454545455	0.590909090909091	0.227272727272727	0.181818181818182	0.0454545454545455	0	0	0.24
Gallus gallus 19 days (90%)	1	0.666666666666667	0.25	0.166666666666667	0.125	0.0416666666666667	0	0	0	0.36	0.04	0	0	0	0	0	0	0	0.285714285714286	0.285714285714286	0.142857142857143	0.0476190476190476	0.0476190476190476	0	0	0	1	0.954545454545455	0.590909090909091	0.227272727272727	0.181818181818182	0.0454545454545455	0	0	0.24
Centrochelys sulcata 40 days (40%)	0.695652173913043	0.478260869565217	0.217391304347826	0.260869565217391	0.304347826086957	0.260869565217391	0.304347826086957	0.304347826086957	0.304347826086957	0.19047619047619	0.285714285714286	0.285714285714286	0.285714285714286	0.285714285714286	0.285714285714286	0.285714285714286	0.285714285714286	0.285714285714286	0	0	0.166666666666667	0.25	0.25	0.291666666666667	0.291666666666667	0.291666666666667	0.727272727272727	0.681818181818182	0.272727272727273	0.0909090909090909	0.136363636363636	0.272727272727273	0.272727272727273	0.272727272727273	0.166666666666667
Centrochelys sulcata 45 days (45%)	0.695652173913043	0.478260869565217	0.217391304347826	0.260869565217391	0.304347826086957	0.260869565217391	0.304347826086957	0.304347826086957	0.304347826086957	0.19047619047619	0.285714285714286	0.285714285714286	0.285714285714286	0.285714285714286	0.285714285714286	0.285714285714286	0.285714285714286	0.285714285714286	0	0	0.166666666666667	0.25	0.25	0.291666666666667	0.291666666666667	0.291666666666667	0.727272727272727	0.681818181818182	0.272727272727273	0.0909090909090909	0.136363636363636	0.272727272727273	0.272727272727273	0.272727272727273	0.166666666666667
Centrochelys sulcata 50 days (50%)	0.869565217391304	0.478260869565217	0.217391304347826	0.0869565217391304	0.130434782608696	0.0869565217391304	0.130434782608696	0.130434782608696	0.130434782608696	0.333333333333333	0.142857142857143	0.142857142857143	0.142857142857143	0.142857142857143	0.142857142857143	0.142857142857143	0.142857142857143	0.142857142857143	0.166666666666667	0.166666666666667	0	0.0833333333333333	0.0833333333333333	0.125	0.125	0.125	0.909090909090909	0.863636363636364	0.454545454545455	0.181818181818182	0.136363636363636	0.0909090909090909	0.0909090909090909	0.0909090909090909	0.0833333333333333
Centrochelys sulcata 55 days (55%)	0.956521739130435	0.565217391304348	0.217391304347826	0.0869565217391304	0.0434782608695652	0	0.0434782608695652	0.0434782608695652	0.0434782608695652	0.428571428571429	0.0476190476190476	0.0476190476190476	0.0476190476190476	0.0476190476190476	0.0476190476190476	0.0476190476190476	0.0476190476190476	0.0476190476190476	0.25	0.25	0.0833333333333333	0	0	0.0416666666666667	0.0416666666666667	0.0416666666666667	1	0.954545454545455	0.545454545454545	0.181818181818182	0.136363636363636	0	0	0	0.166666666666667
Centrochelys sulcata 61 days (61%)	0.956521739130435	0.565217391304348	0.217391304347826	0.0869565217391304	0.0434782608695652	0	0.0434782608695652	0.0434782608695652	0.0434782608695652	0.428571428571429	0.0476190476190476	0.0476190476190476	0.0476190476190476	0.0476190476190476	0.0476190476190476	0.0476190476190476	0.0476190476190476	0.0476190476190476	0.25	0.25	0.0833333333333333	0	0	0.0416666666666667	0.0416666666666667	0.0416666666666667	1	0.954545454545455	0.545454545454545	0.181818181818182	0.136363636363636	0	0	0	0.166666666666667
Centrochelys sulcata 70 days (70%)	1	0.608695652173913	0.260869565217391	0.130434782608696	0.0869565217391304	0.0434782608695652	0	0	0	0.380952380952381	0	0	0	0	0	0	0	0	0.291666666666667	0.291666666666667	0.125	0.0416666666666667	0.0416666666666667	0	0	0	1	0.954545454545455	0.545454545454545	0.181818181818182	0.136363636363636	0	0	0	0.208333333333333
Centrochelys sulcata 75 days (75%)	1	0.608695652173913	0.260869565217391	0.130434782608696	0.0869565217391304	0.0434782608695652	0	0	0	0.380952380952381	0	0	0	0	0	0	0	0	0.291666666666667	0.291666666666667	0.125	0.0416666666666667	0.0416666666666667	0	0	0	1	0.954545454545455	0.545454545454545	0.181818181818182	0.136363636363636	0	0	0	0.208333333333333
Centrochelys sulcata 80 days (80%)	1	0.608695652173913	0.260869565217391	0.130434782608696	0.0869565217391304	0.0434782608695652	0	0	0	0.380952380952381	0	0	0	0	0	0	0	0	0.291666666666667	0.291666666666667	0.125	0.0416666666666667	0.0416666666666667	0	0	0	1	0.954545454545455	0.545454545454545	0.181818181818182	0.136363636363636	0	0	0	0.208333333333333
Pogona vitticeps 15 days (23%)	0	0.36	0.76	0.88	0.92	1	1	1	1	0.590909090909091	0.954545454545455	1	1	1	1	1	1	1	0.727272727272727	0.727272727272727	0.909090909090909	1	1	1	1	1	0	0.0384615384615385	0.384615384615385	0.807692307692308	0.846153846153846	0.961538461538462	1	1	0.807692307692308
Pogona vitticeps 18 days (28%)	0.04	0.32	0.72	0.84	0.88	0.96	0.96	0.96	0.96	0.545454545454545	0.909090909090909	0.954545454545455	0.954545454545455	0.954545454545455	0.954545454545455	0.954545454545455	0.954545454545455	0.954545454545455	0.681818181818182	0.681818181818182	0.863636363636364	0.954545454545455	0.954545454545455	0.954545454545455	0.954545454545455	0.954545454545455	0.0384615384615385	0	0.346153846153846	0.769230769230769	0.807692307692308	0.923076923076923	0.961538461538462	0.961538461538462	0.769230769230769
Pogona vitticeps 24 days (37%)	0.36	0.32	0.48	0.6	0.64	0.64	0.64	0.64	0.64	0.272727272727273	0.545454545454545	0.590909090909091	0.590909090909091	0.590909090909091	0.590909090909091	0.590909090909091	0.590909090909091	0.590909090909091	0.272727272727273	0.272727272727273	0.454545454545455	0.545454545454545	0.545454545454545	0.545454545454545	0.545454545454545	0.545454545454545	0.384615384615385	0.346153846153846	0	0.423076923076923	0.461538461538462	0.576923076923077	0.615384615384615	0.615384615384615	0.423076923076923
Pogona vitticeps 28 days (43%)	0.8	0.6	0.28	0.24	0.2	0.2	0.2	0.2	0.2	0.181818181818182	0.181818181818182	0.227272727272727	0.227272727272727	0.227272727272727	0.227272727272727	0.227272727272727	0.227272727272727	0.227272727272727	0.0909090909090909	0.0909090909090909	0.181818181818182	0.181818181818182	0.181818181818182	0.181818181818182	0.181818181818182	0.181818181818182	0.807692307692308	0.769230769230769	0.423076923076923	0	0.0384615384615385	0.153846153846154	0.192307692307692	0.192307692307692	0.153846153846154
Pogona vitticeps 32 days (49%)	0.84	0.56	0.24	0.2	0.16	0.16	0.16	0.16	0.16	0.227272727272727	0.136363636363636	0.181818181818182	0.181818181818182	0.181818181818182	0.181818181818182	0.181818181818182	0.181818181818182	0.181818181818182	0.136363636363636	0.136363636363636	0.136363636363636	0.136363636363636	0.136363636363636	0.136363636363636	0.136363636363636	0.136363636363636	0.846153846153846	0.807692307692308	0.461538461538462	0.0384615384615385	0	0.115384615384615	0.153846153846154	0.153846153846154	0.115384615384615
Pogona vitticeps 36 days (55%)	0.96	0.6	0.2	0.08	0.04	0.04	0.04	0.04	0.04	0.363636363636364	0	0.0454545454545455	0.0454545454545455	0.0454545454545455	0.0454545454545455	0.0454545454545455	0.0454545454545455	0.0454545454545455	0.272727272727273	0.272727272727273	0.0909090909090909	0	0	0	0	0	0.961538461538462	0.923076923076923	0.576923076923077	0.153846153846154	0.115384615384615	0	0.0384615384615385	0.0384615384615385	0.153846153846154
Pogona vitticeps 48 days (74%)	1	0.64	0.24	0.12	0.08	0	0	0	0	0.409090909090909	0.0454545454545455	0	0	0	0	0	0	0	0.272727272727273	0.272727272727273	0.0909090909090909	0	0	0	0	0	1	0.961538461538462	0.615384615384615	0.192307692307692	0.153846153846154	0.0384615384615385	0	0	0.192307692307692
Pogona vitticeps 60 days (92%)	1	0.64	0.24	0.12	0.08	0	0	0	0	0.409090909090909	0.0454545454545455	0	0	0	0	0	0	0	0.272727272727273	0.272727272727273	0.0909090909090909	0	0	0	0	0	1	0.961538461538462	0.615384615384615	0.192307692307692	0.153846153846154	0.0384615384615385	0	0	0.192307692307692
Massospondylus carinatus	0.785714285714286	0.535714285714286	0.178571428571429	0.142857142857143	0.178571428571429	0.178571428571429	0.214285714285714	0.214285714285714	0.214285714285714	0.2	0.2	0.24	0.24	0.24	0.24	0.24	0.24	0.24	0.166666666666667	0.166666666666667	0.0833333333333333	0.166666666666667	0.166666666666667	0.208333333333333	0.208333333333333	0.208333333333333	0.807692307692308	0.769230769230769	0.423076923076923	0.153846153846154	0.115384615384615	0.153846153846154	0.192307692307692	0.192307692307692	0
